# Supplementary material for: A 14th century CE Brucella melitensis genome and the recent expansion of the Western Mediterranean clade
Source: PLoS Pathog. 2023 Jul 31;19(7):e1011538. doi: 10.1371/journal.ppat.1011538 (PMC10414615; doi:10.1371/journal.ppat.1011538)
Supplement: S1 File — NIPH Compared to Africa and America: Cells in green represent genes present in Africa/America Cluster, red is otherwise. High Coverage Contigs CNV: Cells in green represent accessions with more than two hits; red indicates accessions with only one hit. High Coverage Contigs RefSeq Protein: Yellow cells indicate cases where multiple definitions were identified. Accessory Genes by Cluster: Green indicates that a gene is present whereas red is absent. Yellow cells indicate cases where multiple definitions were identified. (XLSX) [file ppat.1011538.s015.xlsx]

## Sheet: STRING Results
Category	Term ID	Term Description	Observed Gene Count	Background Gene Count	Strength	False Discovery Rate	Matching Proteins in your Network (IDs)	matching proteins in your network (labels)
GO Process	GO:0044237	Cellular metabolic process	18	1330	0.34	0.0166	224914.BMEI0040,224914.BMEI0147,224914.BMEI0238,224914.BMEI0451,224914.BMEI0744,224914.BMEI0800,224914.BMEI0935,224914.BMEI0974,224914.BMEI1666,224914.BMEI1668,224914.BMEI1671,224914.BMEI1672,224914.BMEI1915,224914.BMEI1916,224914.BMEI1917,224914.BMEI1961,224914.BMEI2029,224914.BMEII0684	xerD,xerC,acsA,leuA,nusG,PccA,ilvA,rpiA,murA,hisD,infA,Maf,RpsA,cmk,aroA,pnp,ahcY,glmU
GO Process	GO:0044238	Primary metabolic process	16	1083	0.37	0.0269	224914.BMEI0040,224914.BMEI0147,224914.BMEI0238,224914.BMEI0451,224914.BMEI0744,224914.BMEI0800,224914.BMEI0935,224914.BMEI1666,224914.BMEI1668,224914.BMEI1671,224914.BMEI1672,224914.BMEI1915,224914.BMEI1916,224914.BMEI1917,224914.BMEI1961,224914.BMEII0684	xerD,xerC,acsA,leuA,nusG,PccA,ilvA,murA,hisD,infA,Maf,RpsA,cmk,aroA,pnp,glmU
GO Component	GO:0005622	Intracellular	19	1321	0.36	0.00012	224914.BMEI0040,224914.BMEI0147,224914.BMEI0238,224914.BMEI0451,224914.BMEI0744,224914.BMEI0800,224914.BMEI0935,224914.BMEI0974,224914.BMEI1666,224914.BMEI1668,224914.BMEI1671,224914.BMEI1672,224914.BMEI1673,224914.BMEI1915,224914.BMEI1916,224914.BMEI1917,224914.BMEI1961,224914.BMEI2029,224914.BMEII0684	xerD,xerC,acsA,leuA,nusG,PccA,ilvA,rpiA,murA,hisD,infA,Maf,yacG,RpsA,cmk,aroA,pnp,ahcY,glmU
GO Component	GO:0005737	Cytoplasm	18	1206	0.38	0.00018	224914.BMEI0040,224914.BMEI0147,224914.BMEI0238,224914.BMEI0451,224914.BMEI0744,224914.BMEI0800,224914.BMEI0935,224914.BMEI0974,224914.BMEI1666,224914.BMEI1668,224914.BMEI1671,224914.BMEI1672,224914.BMEI1673,224914.BMEI1916,224914.BMEI1917,224914.BMEI1961,224914.BMEI2029,224914.BMEII0684	xerD,xerC,acsA,leuA,nusG,PccA,ilvA,rpiA,murA,hisD,infA,Maf,yacG,cmk,aroA,pnp,ahcY,glmU
KEGG	bmel01230	Biosynthesis of amino acids	5	104	0.89	0.0466	224914.BMEI0451,224914.BMEI0935,224914.BMEI0974,224914.BMEI1668,224914.BMEI1917	leuA,ilvA,rpiA,hisD,aroA
UniProt Keywords	KW-0963	Cytoplasm	10	266	0.78	0.00036	224914.BMEI0040,224914.BMEI0147,224914.BMEI1666,224914.BMEI1671,224914.BMEI1672,224914.BMEI1916,224914.BMEI1917,224914.BMEI1961,224914.BMEI2029,224914.BMEII0684	xerD,xerC,murA,infA,Maf,cmk,aroA,pnp,ahcY,glmU
UniProt Keywords	KW-0229	DNA integration	2	2	2.2	0.0249	224914.BMEI0040,224914.BMEI0147	xerD,xerC
UniProt Keywords	KW-0028	Amino-acid biosynthesis	4	60	1.03	0.0413	224914.BMEI0451,224914.BMEI0935,224914.BMEI1668,224914.BMEI1917	leuA,ilvA,hisD,aroA
UniProt Keywords	KW-0159	Chromosome partition	2	5	1.81	0.0431	224914.BMEI0040,224914.BMEI0147	xerD,xerC
InterPro	IPR022967	RNA-binding domain, S1	3	6	1.9	0.0214	224914.BMEI1671,224914.BMEI1915,224914.BMEI1961	infA,RpsA,pnp
SMART	SM00316	Ribosomal protein S1-like RNA-binding domain	3	7	1.84	0.0025	224914.BMEI1671,224914.BMEI1915,224914.BMEI1961	infA,RpsA,pnp

## Sheet: NIPH Compared to Africa and Ame
Query	Match	Name	Organism	Present in NIPH Strains	Africa/America
group_160	WP_158332664	FAD-dependent oxidoreductase [Brucella melitensis]	Brucella melitensis	NO	NO	Present in Africa/America Cluster
group_2029	WP_002968445	MULTISPECIES: Lrp/AsnC family transcriptional regulator [Brucella]	Brucella	NO	NO	Absent in Africa/America Cluster
group_2030	WP_019444092	transporter substrate-binding domain-containing protein, partial [Brucella abortus]	Brucella abortus	NO	NO
group_2031	WP_006133828	MULTISPECIES: ABC transporter substrate-binding protein [Brucella]	Brucella	NO	NO	Only best hits shown. In cases of a tie, all hits were included
group_2031	WP_002971234	MULTISPECIES: ABC transporter substrate-binding protein [Brucella]	Brucella	NO	NO
group_2031	WP_006073752	ABC transporter substrate-binding protein [Brucella suis]	Brucella suis	NO	NO
group_2031	WP_025198058	ABC transporter substrate-binding protein [Brucella suis]	Brucella suis	NO	NO
group_2031	WP_006204659	ABC transporter substrate-binding protein [Brucella suis]	Brucella suis	NO	NO
group_2031	WP_006016145	MULTISPECIES: ABC transporter substrate-binding protein [Brucella]	Brucella	NO	NO
group_2031	WP_008510254	ABC transporter substrate-binding protein [Brucella inopinata]	Brucella inopinata	NO	NO
group_2294	WP_009363059	hypothetical protein [Brucella sp. NF 2653]	Brucella sp. NF 2653	YES	NO
Group_2386	WP_075678850	IS3-like element IS1953 family transposase, partial [Brucella abortus]	Brucella abortus	NO	NO
group_2422	WP_004686193	MULTISPECIES: hypothetical protein [Brucella]	Brucella	YES	NO
group_2601	WP_004683822	MULTISPECIES: tRNA-guanine transglycosylase, partial [Brucella]	Brucella	NO	NO
group_487	WP_025200560	amidohydrolase [Brucella abortus]	Brucella abortus	NO	NO
group_487	WP_014489616	amidohydrolase [Brucella melitensis]	Brucella melitensis	NO	NO
group_487	WP_006135397	MULTISPECIES: amidohydrolase [Brucella]	Brucella	NO	NO
lysDH	WP_002966005	MULTISPECIES: saccharopine dehydrogenase family protein [Brucella]	Brucella	NO	NO
group_1772	WP_029077473	biotin/lipoyl-binding protein, partial [Brucella melitensis]	Brucella melitensis	NO	YES
group_2296	WP_243463234	4Fe-4S binding protein, partial [Brucella suis]	Brucella suis	YES	YES
group_2303	WP_008937158	MULTISPECIES: PilZ domain-containing protein [unclassified Brucella]	unclassified Brucella	NO	YES
group_2303	WP_002966657	MULTISPECIES: PilZ domain-containing protein [Brucella]	Brucella	NO	YES
group_2303	WP_105985299	PilZ domain-containing protein [Brucella sp. BCCN 84-3]	Brucella sp. BCCN 84-3	NO	YES
group_2335	WP_004685967	MULTISPECIES: phosphotransferase [Brucella]	Brucella	NO	YES
group_2335	WP_141066628	phosphotransferase, partial [Brucella melitensis]	Brucella melitensis	NO	YES
group_2335	WP_023081079	MULTISPECIES: phosphotransferase [Brucella]	Brucella	NO	YES
group_2335	WP_094285336	phosphotransferase [Brucella melitensis]	Brucella melitensis	NO	YES
group_2622	WP_005970024	MULTISPECIES: recombinase family protein [Brucella]	Brucella	YES	YES
group_2653	WP_008936485	MULTISPECIES: ABC transporter ATP-binding protein [unclassified Brucella]	unclassified Brucella	NO	YES
group_2653	WP_076773583	MULTISPECIES: ABC transporter ATP-binding protein [unclassified Brucella]	unclassified Brucella	NO	YES
group_2653	WP_029077354	ABC transporter ATP-binding protein [Brucella melitensis]	Brucella melitensis	NO	YES
group_2653	WP_160542735	ABC transporter ATP-binding protein [Brucella melitensis]	Brucella melitensis	NO	YES
group_2653	WP_006073425	ABC transporter ATP-binding protein [Brucella suis]	Brucella suis	NO	YES
group_2653	WP_006196218	ABC transporter ATP-binding protein [Brucella suis]	Brucella suis	NO	YES
group_2653	WP_138144858	ABC transporter ATP-binding protein [Brucella sp. 10RB9215]	Brucella sp. 10RB9215	NO	YES
group_2653	WP_008934516	ABC transporter ATP-binding protein [Brucella sp. NVSL 07-0026]	Brucella sp. NVSL 07-0026	NO	YES
group_2653	WP_004687445	MULTISPECIES: ABC transporter ATP-binding protein [Brucella]	Brucella	NO	YES
group_2653	WP_154167868	ABC transporter ATP-binding protein [Brucella sp. 10RB9213]	Brucella sp. 10RB9213	NO	YES
group_2653	WP_002966279	MULTISPECIES: ABC transporter ATP-binding protein [Brucella]	Brucella	NO	YES
group_2653	WP_069125173	ABC transporter ATP-binding protein [Brucella melitensis]	Brucella melitensis	NO	YES
group_2653	WP_004692448	MULTISPECIES: ABC transporter ATP-binding protein [Brucella]	Brucella	NO	YES
group_2653	WP_151844971	ABC transporter ATP-binding protein [Brucella melitensis]	Brucella melitensis	NO	YES
group_2654	WP_005971330	hypothetical protein [Brucella melitensis]	Brucella melitensis	NO	YES
group_3057	WP_004681908	MULTISPECIES: NUDIX hydrolase [Brucella]	Brucella	NO	YES
group_3057	WP_006153153	NUDIX hydrolase [Brucella melitensis]	Brucella melitensis	NO	YES
group_3057	WP_006120520	NUDIX hydrolase [Brucella abortus]	Brucella abortus	NO	YES
group_3057	WP_009363107	MULTISPECIES: NUDIX hydrolase [unclassified Brucella]	unclassified Brucella	NO	YES
group_3057	WP_187960514	NUDIX hydrolase [Brucella sp. 6810]	Brucella sp. 6810	NO	YES
group_3057	WP_180881418	NUDIX hydrolase [Brucella sp. 191011898]	Brucella sp. 191011898	NO	YES
group_3057	WP_004684950	MULTISPECIES: NUDIX hydrolase [Brucella]	Brucella	NO	YES
group_3057	WP_101415745	NUDIX hydrolase [Brucella melitensis]	Brucella melitensis	NO	YES
group_3057	WP_069714960	MULTISPECIES: NUDIX hydrolase [unclassified Brucella]	unclassified Brucella	NO	YES
group_3057	WP_006237952	NUDIX hydrolase [Brucella abortus]	Brucella abortus	NO	YES
group_3057	WP_070999380	NUDIX hydrolase [Brucella inopinata]	Brucella inopinata	NO	YES
group_3057	WP_076778693	MULTISPECIES: NUDIX hydrolase [unclassified Brucella]	unclassified Brucella	NO	YES
group_3057	WP_006016131	NUDIX hydrolase [Brucella ovis]	Brucella ovis	NO	YES
group_3057	WP_009364287	NUDIX hydrolase [Brucella sp. BO2]	Brucella sp. BO2	NO	YES
group_3057	WP_153528325	NUDIX hydrolase [Brucella sp. 2280]	Brucella sp. 2280	NO	YES
group_3057	WP_025198198	MULTISPECIES: NUDIX hydrolase [Brucella]	Brucella	NO	YES
group_3057	WP_154142189	MULTISPECIES: NUDIX hydrolase [unclassified Brucella]	unclassified Brucella	NO	YES
group_3057	WP_006073739	NUDIX hydrolase [Brucella suis]	Brucella suis	NO	YES
group_3057	WP_138145015	MULTISPECIES: NUDIX hydrolase [unclassified Brucella]	unclassified Brucella	NO	YES
group_3057	WP_076773138	MULTISPECIES: NUDIX hydrolase [unclassified Brucella]	unclassified Brucella	NO	YES
group_3274	WP_080112877	NUDIX hydrolase [Brucella abortus]	Brucella abortus	NO	YES
group_3275	WP_234821737	AzlD family protein, partial [Brucella suis]	Brucella suis	NO	YES

## Sheet: RefSeq Gene Identification
Query	Match	Name	Organism
group_1	WP_004685546	hypothetical protein [Brucella melitensis]	Brucella melitensis
group_100	WP_004685077	lipopolysaccharide biosynthesis protein [Brucella melitensis]	Brucella melitensis
group_1001	WP_004685303	MULTISPECIES: aminopeptidase [Brucella]	Brucella
group_1002	WP_127840809	substrate-binding domain-containing protein [Brucella melitensis]	Brucella melitensis
group_1005	WP_002965189	MULTISPECIES: Gfo/Idh/MocA family oxidoreductase [Brucella]	Brucella
group_1006	WP_002965183	MULTISPECIES: isoprenylcysteine carboxylmethyltransferase family protein [Brucella]	Brucella
group_1007	WP_004685292	benzoate/H(+) symporter BenE family transporter [Brucella melitensis]	Brucella melitensis
group_1008	WP_004685291	YdcF family protein [Brucella melitensis]	Brucella melitensis
group_1009	WP_002965170	bifunctional folylpolyglutamate synthase/dihydrofolate synthase [Brucella abortus]	Brucella abortus
group_1010	WP_025199981	PAS domain-containing sensor histidine kinase [Brucella inopinata]	Brucella inopinata
group_1012	WP_002970401	MULTISPECIES: DUF1402 family protein [Brucella]	Brucella
group_1013	WP_004685259	MULTISPECIES: murein L,D-transpeptidase [Brucella]	Brucella
group_1015	WP_005974219	shikimate kinase [Brucella melitensis]	Brucella melitensis
group_1016	WP_004684502	MULTISPECIES: DUF6065 family protein [Brucella]	Brucella
group_1017	WP_005970584	MULTISPECIES: outer membrane lipoprotein carrier protein LolA [Brucella]	Brucella
group_1018	WP_002965046	MULTISPECIES: TlpA disulfide reductase family protein [Brucella]	Brucella
group_1020	WP_002965036	MULTISPECIES: electron transfer flavoprotein subunit alpha/FixB family protein [Brucella]	Brucella
group_1021	WP_004684465	MULTISPECIES: (deoxy)nucleoside triphosphate pyrophosphohydrolase [Brucella]	Brucella
group_1023	WP_046722098	LysE family translocator [Brucella melitensis]	Brucella melitensis
group_1024	WP_004685220	dihydrolipoyl dehydrogenase [Brucella melitensis]	Brucella melitensis
group_1025	WP_005974309	ubiquinone biosynthesis hydroxylase [Brucella melitensis]	Brucella melitensis
group_1026	WP_004685215	ammonium transporter [Brucella melitensis]	Brucella melitensis
group_1028	WP_005974330	DUF4167 domain-containing protein [Brucella melitensis]	Brucella melitensis
group_1029	WP_004685362	DEAD/DEAH box helicase [Brucella melitensis]	Brucella melitensis
group_1030	WP_004687866	porin family protein [Brucella neotomae]	Brucella neotomae
group_1031	WP_004685512	heme lyase CcmF/NrfE family subunit [Brucella melitensis]	Brucella melitensis
group_1032	WP_004683353	MULTISPECIES: sel1 repeat family protein [Brucella]	Brucella
group_1033	WP_004685523	site-specific integrase [Brucella melitensis]	Brucella melitensis
group_1034	WP_024768031	MULTISPECIES: ATP synthase subunit E [Brucella]	Brucella
group_1035	WP_004685529	folate-binding protein YgfZ [Brucella melitensis]	Brucella melitensis
group_1039	WP_004683498	MULTISPECIES: AAA family ATPase [Brucella]	Brucella
group_104	WP_006139123	ABC transporter transmembrane domain-containing protein [Brucella melitensis]	Brucella melitensis
group_1040	WP_002963867	MULTISPECIES: helix-turn-helix domain-containing protein [Brucella]	Brucella
group_1041	WP_025200702	TniQ family protein [Brucella abortus]	Brucella abortus
group_1042	WP_004683515	MULTISPECIES: ImmA/IrrE family metallo-endopeptidase [Brucella]	Brucella
group_1044	WP_004685557	MULTISPECIES: hypothetical protein [Brucella]	Brucella
group_1045	WP_004683558	MULTISPECIES: enoyl-CoA hydratase/isomerase family protein [Brucella]	Brucella
group_1046	WP_004683578	MULTISPECIES: DUF177 domain-containing protein [Brucella]	Brucella
group_1047	WP_002963913	MULTISPECIES: ketoacyl-ACP synthase III [Brucella]	Brucella
group_1048	WP_002971480	MULTISPECIES: MerR family transcriptional regulator [Brucella]	Brucella
group_105	WP_004685318	carboxyl transferase domain-containing protein [Brucella melitensis]	Brucella melitensis
group_1050	WP_005969306	MULTISPECIES: tyrosine-protein kinase family protein [Brucella]	Brucella
group_1051	WP_004685608	tyrosine--tRNA ligase [Brucella melitensis]	Brucella melitensis
group_1052	WP_004685609	MULTISPECIES: anhydro-N-acetylmuramic acid kinase [Brucella]	Brucella
group_1053	WP_002964053	MULTISPECIES: alpha/beta hydrolase [Brucella]	Brucella
group_1055	WP_004683722	MULTISPECIES: hypothetical protein [Brucella]	Brucella
group_1056	WP_004685617	MULTISPECIES: NAD(P)-dependent oxidoreductase [Brucella]	Brucella
group_1057	WP_004683728	MULTISPECIES: transporter substrate-binding domain-containing protein [Brucella]	Brucella
group_1058	WP_004682134	MULTISPECIES: acyl-CoA dehydrogenase C-terminal domain-containing protein [Brucella]	Brucella
group_1059	WP_004684877	lysine--tRNA ligase [Brucella melitensis]	Brucella melitensis
group_1060	WP_004684880	ABC transporter substrate-binding protein [Brucella melitensis]	Brucella melitensis
group_1061	WP_004684885	Hint domain-containing protein [Brucella melitensis]	Brucella melitensis
group_1062	WP_005975309	iron ABC transporter permease [Brucella melitensis]	Brucella melitensis
group_1064	WP_046722187	Lrp/AsnC ligand binding domain-containing protein [Brucella melitensis]	Brucella melitensis
group_1065	WP_160555782	RHE_PE00001 family protein [Brucella melitensis]	Brucella melitensis
group_1065	WP_087920744	RHE_PE00001 family protein [Brucella melitensis]	Brucella melitensis
group_1067	WP_004681969	MULTISPECIES: DHA2 family efflux MFS transporter permease subunit [Brucella]	Brucella
group_1069	WP_004684929	MULTISPECIES: sn-glycerol-3-phosphate import ATP-binding protein UgpC [Brucella]	Brucella
group_107	WP_004685295	phenylalanine--tRNA ligase subunit beta [Brucella melitensis]	Brucella melitensis
group_1070	WP_002965986	MULTISPECIES: ABC transporter ATP-binding protein [Brucella]	Brucella
group_1071	WP_002965997	MULTISPECIES: helix-turn-helix domain-containing protein [Brucella]	Brucella
group_1072	WP_004684948	esterase-like activity of phytase family protein [Brucella melitensis]	Brucella melitensis
group_1074	WP_009364302	MULTISPECIES: BA14K family protein [Brucella]	Brucella
group_1076	WP_002966054	MULTISPECIES: succinate dehydrogenase assembly factor 2 [Brucella]	Brucella
group_1077	WP_004681889	MULTISPECIES: DsbA family protein [Brucella]	Brucella
group_1078	WP_005975450	MULTISPECIES: ABC transporter permease [Brucella]	Brucella
group_1079	WP_002963433	MULTISPECIES: urease subunit beta [Brucella]	Brucella
group_1081	WP_002963464	MULTISPECIES: GcrA family cell cycle regulator [Brucella]	Brucella
group_1082	WP_004686613	MULTISPECIES: O-succinylhomoserine sulfhydrylase [Brucella]	Brucella
group_1083	WP_004685426	MATE family efflux transporter [Brucella melitensis]	Brucella melitensis
group_1083	WP_025198838	MATE family efflux transporter [Brucella melitensis]	Brucella melitensis
group_1084	WP_004682885	MULTISPECIES: hypothetical protein [Brucella]	Brucella
group_1085	WP_005973863	saccharopine dehydrogenase family protein [Brucella melitensis]	Brucella melitensis
group_1086	WP_046722151	aromatic acid exporter family protein [Brucella melitensis]	Brucella melitensis
group_1087	WP_025198729	YidB family protein [Brucella neotomae]	Brucella neotomae
group_1089	WP_004685481	threonine synthase [Brucella melitensis]	Brucella melitensis
group_1090	WP_006120895	EAL domain-containing protein [Brucella abortus]	Brucella abortus
group_1091	WP_004683180	MULTISPECIES: polysaccharide deacetylase family protein [Brucella]	Brucella
group_1092	WP_006173846	MULTISPECIES: glycosyltransferase family 4 protein [Brucella]	Brucella
group_1092	WP_006084949	glycosyltransferase family 4 protein [Brucella abortus]	Brucella abortus
group_1093	WP_002963676	MULTISPECIES: protein WbkB [Brucella]	Brucella
group_1097	WP_004683624	MULTISPECIES: biotin--[acetyl-CoA-carboxylase] ligase [Brucella]	Brucella
group_1098	WP_005973404	multidrug effflux MFS transporter [Brucella melitensis]	Brucella melitensis
group_11	WP_004684705	MULTISPECIES: heavy metal translocating P-type ATPase [Brucella]	Brucella
group_110	WP_004683305	MULTISPECIES: DUF2163 domain-containing protein [Brucella]	Brucella
group_1100	WP_004685584	galactose mutarotase [Brucella melitensis]	Brucella melitensis
group_1101	WP_025198842	tetratricopeptide repeat protein [Brucella melitensis]	Brucella melitensis
group_1104	WP_002964027	MULTISPECIES: DUF2157 domain-containing protein [Brucella]	Brucella
group_1106	WP_002966107	MULTISPECIES: 3-methyl-2-oxobutanoate dehydrogenase (2-methylpropanoyl-transferring) subunit alpha [Brucella]	Brucella
group_1107	WP_004684985	sugar ABC transporter permease [Brucella melitensis]	Brucella melitensis
group_1108	WP_004684994	MULTISPECIES: nitroreductase family protein [Brucella]	Brucella
group_1109	WP_004684997	sodium:alanine symporter family protein [Brucella melitensis]	Brucella melitensis
group_111	WP_004685556	amino acid ABC transporter permease [Brucella melitensis]	Brucella melitensis
group_1110	WP_006640819	MFS transporter, partial [Brucella pinnipedialis]	Brucella pinnipedialis
group_1111	WP_004681838	MULTISPECIES: MarR family transcriptional regulator [Brucella]	Brucella
group_1112	WP_127840821	ABC transporter ATP-binding protein [Brucella melitensis]	Brucella melitensis
group_1113	WP_023080997	DUF808 domain-containing protein [Brucella sp. 04-5288]	Brucella sp. 04-5288
group_1114	WP_002966175	MULTISPECIES: AraC family transcriptional regulator [Brucella]	Brucella
group_1115	WP_004681755	MULTISPECIES: glycosyltransferase family 4 protein [Brucella]	Brucella
group_1116	WP_141049035	polysaccharide export protein [Brucella melitensis]	Brucella melitensis
group_1117	WP_004685024	MULTISPECIES: dihydrodipicolinate synthase family protein [Brucella]	Brucella
group_1119	WP_002969358	MULTISPECIES: GntR family transcriptional regulator [Brucella]	Brucella
group_1120	WP_002966223	MULTISPECIES: 4Fe-4S binding protein [Brucella]	Brucella
group_1121	WP_002966226	MULTISPECIES: iron transporter [Brucella]	Brucella
group_1122	WP_004681696	MULTISPECIES: 5'-methylthioadenosine/S-adenosylhomocysteine nucleosidase [Brucella]	Brucella
group_1123	WP_005974544	EAL domain-containing protein [Brucella melitensis]	Brucella melitensis
group_1125	WP_005974574	hypothetical protein [Brucella melitensis]	Brucella melitensis
group_1127	WP_002971274	MULTISPECIES: ABC transporter ATP-binding protein [Brucella]	Brucella
group_1128	WP_005974615	FGGY-family carbohydrate kinase [Brucella melitensis]	Brucella melitensis
group_1129	WP_004681550	MULTISPECIES: Crp/Fnr family transcriptional regulator [Brucella]	Brucella
group_113	WP_002968467	MULTISPECIES: DUF3775 domain-containing protein [Brucella]	Brucella
group_1130	WP_002968302	MULTISPECIES: thioesterase domain-containing protein [Brucella]	Brucella
group_1131	WP_002971945	MULTISPECIES: hypothetical protein [Brucella]	Brucella
group_1132	WP_046722130	site-specific integrase [Brucella melitensis]	Brucella melitensis
group_1133	WP_002969393	MULTISPECIES: hypothetical protein [Brucella]	Brucella
group_1134	WP_004685653	flavin reductase family protein [Brucella melitensis]	Brucella melitensis
group_1136	WP_004683764	MULTISPECIES: ABC transporter permease [Brucella]	Brucella
group_1137	WP_002969398	MULTISPECIES: diacylglycerol kinase [Brucella]	Brucella
group_1138	WP_004683758	MULTISPECIES: 3-deoxy-7-phosphoheptulonate synthase class II [Brucella]	Brucella
group_1139	WP_008935766	MULTISPECIES: DUF2059 domain-containing protein [Brucella]	Brucella
group_1140	WP_005973146	glucan ABC transporter ATP-binding protein/ permease [Brucella melitensis]	Brucella melitensis
group_1142	WP_006174292	MULTISPECIES: molybdopterin molybdotransferase MoeA [Brucella]	Brucella
group_1144	WP_005973051	class I SAM-dependent methyltransferase [Brucella melitensis]	Brucella melitensis
group_1145	WP_002964249	MULTISPECIES: bifunctional 2-C-methyl-D-erythritol 4-phosphate cytidylyltransferase/2-C-methyl-D-erythritol 2,4-cyclodiphosphate synthase [Brucella]	Brucella
group_1148	WP_002964728	MULTISPECIES: sugar ABC transporter permease [Brucella]	Brucella
group_1150	WP_006148771	bifunctional sugar-binding transcriptional regulator/dihydroxyacetone kinase subunit DhaK [Brucella melitensis]	Brucella melitensis
group_1152	WP_005972803	AsmA family protein [Brucella melitensis]	Brucella melitensis
group_1153	WP_005967600	MULTISPECIES: aminotransferase class I/II-fold pyridoxal phosphate-dependent enzyme [Brucella]	Brucella
group_1154	WP_002969593	MULTISPECIES: hypothetical protein [Brucella]	Brucella
group_1156	WP_004684080	MULTISPECIES: CCA tRNA nucleotidyltransferase [Brucella]	Brucella
group_1157	WP_004685790	aminoacyl-tRNA hydrolase [Brucella melitensis]	Brucella melitensis
group_1158	WP_006152278	ATP-binding protein [Brucella melitensis]	Brucella melitensis
group_1159	WP_004684066	MULTISPECIES: class I SAM-dependent methyltransferase [Brucella]	Brucella
group_116	WP_004685454	L-threonylcarbamoyladenylate synthase [Brucella melitensis]	Brucella melitensis
group_1160	WP_002971389	MULTISPECIES: response regulator transcription factor [Brucella]	Brucella
group_1161	WP_004684060	MULTISPECIES: transglycosylase SLT domain-containing protein [Brucella]	Brucella
group_1162	WP_002966905	MULTISPECIES: GatB/YqeY domain-containing protein [Brucella]	Brucella
group_1164	WP_004686362	MULTISPECIES: hypothetical protein [Brucella]	Brucella
group_1165	WP_004684025	MULTISPECIES: hypothetical protein [Brucella]	Brucella
group_1166	WP_002964542	MULTISPECIES: phospho-N-acetylmuramoyl-pentapeptide-transferase [Brucella]	Brucella
group_1168	WP_016650832	UDP-N-acetylmuramate--L-alanine ligase [Brucella abortus]	Brucella abortus
group_1168	WP_008506257	MULTISPECIES: UDP-N-acetylmuramate--L-alanine ligase [Brucella]	Brucella
group_1170	WP_004684013	MULTISPECIES: DUF2461 domain-containing protein [Brucella]	Brucella
group_1171	WP_004684004	MULTISPECIES: protease modulator HflC [Brucella]	Brucella
group_1173	WP_004685742	MULTISPECIES: BA14K family protein [Brucella]	Brucella
group_1174	WP_002964461	MULTISPECIES: ABC transporter substrate-binding protein [Brucella]	Brucella
group_1175	WP_005968073	MULTISPECIES: Gfo/Idh/MocA family oxidoreductase [Brucella]	Brucella
group_1176	WP_002964454	MULTISPECIES: ATP-binding cassette domain-containing protein [Brucella]	Brucella
group_1177	WP_002975819	MULTISPECIES: calcium-binding protein [Brucella]	Brucella
group_1178	WP_002964450	MULTISPECIES: DedA family protein [Brucella]	Brucella
group_118	WP_004683625	MULTISPECIES: ribonuclease J [Brucella]	Brucella
group_1180	WP_002964442	MULTISPECIES: YbaL family putative K(+) efflux transporter [Brucella]	Brucella
group_1181	WP_004683964	MULTISPECIES: GlxA family transcriptional regulator [Brucella]	Brucella
group_1187	WP_004683941	MULTISPECIES: homoserine dehydrogenase [Brucella]	Brucella
group_119	WP_002970710	MULTISPECIES: ABC transporter substrate-binding protein [Brucella]	Brucella
group_1191	WP_002964327	MULTISPECIES: NADP-dependent isocitrate dehydrogenase [Brucella]	Brucella
group_1192	WP_002964323	MULTISPECIES: glutamate racemase [Brucella]	Brucella
group_1193	WP_002964295	MULTISPECIES: HIT family protein [Brucella]	Brucella
group_1195	WP_005974969	serine hydrolase [Brucella melitensis]	Brucella melitensis
group_1196	WP_004684808	VOC family protein [Brucella melitensis]	Brucella melitensis
group_1197	WP_004684814	amino acid ABC transporter substrate-binding protein [Brucella melitensis]	Brucella melitensis
group_1198	WP_004684816	dihydroxy-acid dehydratase family protein [Brucella melitensis]	Brucella melitensis
group_1200	WP_002967223	MULTISPECIES: GntR family transcriptional regulator [Brucella]	Brucella
group_1201	WP_004682301	MULTISPECIES: sugar isomerase domain-containing protein [Brucella]	Brucella
group_1202	WP_004684831	FAD-binding oxidoreductase [Brucella melitensis]	Brucella melitensis
group_1205	WP_002965788	MULTISPECIES: ABC transporter permease [Brucella]	Brucella
group_1207	WP_002965397	MULTISPECIES: signal peptidase II [Brucella]	Brucella
group_1210	WP_002967099	MULTISPECIES: aspartate aminotransferase family protein [Brucella]	Brucella
group_1211	WP_002969528	MULTISPECIES: response regulator transcription factor [Brucella]	Brucella
group_1212	WP_002965447	MULTISPECIES: DeoR/GlpR family DNA-binding transcription regulator [Brucella]	Brucella
group_1213	WP_004685386	aldehyde dehydrogenase family protein [Brucella melitensis]	Brucella melitensis
group_1214	WP_005973949	bifunctional diguanylate cyclase/phosphodiesterase [Brucella melitensis]	Brucella melitensis
group_1215	WP_004684708	MULTISPECIES: ABC transporter ATP-binding protein [Brucella]	Brucella
group_1216	WP_004684717	MULTISPECIES: Gfo/Idh/MocA family oxidoreductase [Brucella]	Brucella
group_1217	WP_002965489	MULTISPECIES: SDR family oxidoreductase [Brucella]	Brucella
group_1218	WP_004684720	MULTISPECIES: L-fuconate dehydratase [Brucella]	Brucella
group_1219	WP_005970112	MULTISPECIES: hypothetical protein [Brucella]	Brucella
group_1224	WP_002965833	MULTISPECIES: ABC transporter permease [Brucella]	Brucella
group_1225	WP_041594975	mannitol dehydrogenase family protein [Brucella melitensis]	Brucella melitensis
group_1226	WP_004682180	MULTISPECIES: sulfite exporter TauE/SafE family protein [Brucella]	Brucella
group_1227	WP_127840850	hypothetical protein [Brucella melitensis]	Brucella melitensis
group_1228	WP_004684749	hypothetical protein [Brucella melitensis]	Brucella melitensis
group_1229	WP_025198811	penicillin acylase family protein [Brucella melitensis]	Brucella melitensis
group_123	WP_004685068	nitrous oxide reductase family maturation protein NosD [Brucella melitensis]	Brucella melitensis
group_1230	WP_002965570	MULTISPECIES: enoyl-CoA hydratase [Brucella]	Brucella
group_1232	WP_004685197	N-acetylglucosamine kinase [Brucella melitensis]	Brucella melitensis
group_1233	WP_002966657	MULTISPECIES: PilZ domain-containing protein [Brucella]	Brucella
group_1235	WP_002966646	MULTISPECIES: flagellar hook-associated family protein [Brucella]	Brucella
group_1237	WP_004685460	MULTISPECIES: histone deacetylase family protein [Brucella]	Brucella
group_1238	WP_005973381	trigger factor [Brucella melitensis]	Brucella melitensis
group_1239	WP_155245681	hypothetical protein [Brucella suis]	Brucella suis
group_124	WP_202088022	MULTISPECIES: ComEC/Rec2 family competence protein [Brucella]	Brucella
group_1240	WP_198430219	DNA translocase FtsK 4TM domain-containing protein, partial [Brucella abortus]	Brucella abortus
group_1241	WP_004685583	glycoside hydrolase family 108 protein [Brucella melitensis]	Brucella melitensis
group_1242	WP_006137083	MULTISPECIES: SH3 domain-containing protein [Brucella]	Brucella
group_1243	WP_006173708	MULTISPECIES: hypothetical protein [Brucella]	Brucella
group_1245	WP_025199963	IS6-like element IS2020 family transposase, partial [Brucella abortus]	Brucella abortus
group_1246	WP_141059687	porin, partial [Brucella melitensis]	Brucella melitensis
group_1247	WP_004685562	polysaccharide export protein [Brucella melitensis]	Brucella melitensis
group_1248	WP_002967494	MULTISPECIES: amidase [Brucella]	Brucella
group_1249	WP_002968106	ActS/PrrB/RegB family redox-sensitive histidine kinase, partial [Brucella abortus]	Brucella abortus
group_1249	WP_006127242	ActS/PrrB/RegB family redox-sensitive histidine kinase [Brucella abortus]	Brucella abortus
group_1249	WP_006104438	ActS/PrrB/RegB family redox-sensitive histidine kinase [Brucella abortus]	Brucella abortus
group_1250	WP_004685648	MULTISPECIES: cysteine synthase A [Brucella]	Brucella
group_1251	WP_004685072	ABC transporter permease [Brucella melitensis]	Brucella melitensis
group_1252	WP_195667283	autotransporter-associated beta strand repeat-containing protein [Brucella abortus]	Brucella abortus
group_1256	WP_005974799	IclR family transcriptional regulator [Brucella melitensis]	Brucella melitensis
group_1257	WP_002967144	MULTISPECIES: ABC transporter ATP-binding protein [Brucella]	Brucella
group_1258	WP_004685162	ABC transporter permease [Brucella melitensis]	Brucella melitensis
group_126	WP_002964543	MULTISPECIES: UDP-N-acetylmuramoylalanyl-D-glutamyl-2,6-diaminopimelate--D-alanyl-D-alanine ligase [Brucella]	Brucella
group_1261	WP_162494811	hypothetical protein [Brucella melitensis]	Brucella melitensis
group_1262	WP_002968810	MULTISPECIES: DUF922 domain-containing Zn-dependent protease [Brucella]	Brucella
group_1263	WP_004685152	isochorismate synthase MenF [Brucella melitensis]	Brucella melitensis
group_1264	WP_002966540	MULTISPECIES: hypothetical protein [Brucella]	Brucella
group_1265	WP_004681194	MULTISPECIES: N-formylglutamate amidohydrolase [Brucella]	Brucella
group_1266	WP_002966530	MULTISPECIES: hypothetical protein [Brucella]	Brucella
group_1267	WP_002972210	MULTISPECIES: glutamate synthase subunit beta [Brucella]	Brucella
group_1268	WP_004681215	MULTISPECIES: OmpA family protein [Brucella]	Brucella
group_1269	WP_002966517	MULTISPECIES: virB8 family protein [Brucella]	Brucella
group_1270	WP_002966512	MULTISPECIES: type IV secretion system protein VirB3 [Brucella]	Brucella
group_1272	WP_004684772	MULTISPECIES: 4-hydroxy-tetrahydrodipicolinate reductase [Brucella]	Brucella
group_1273	WP_006074159	undecaprenyl-diphosphate phosphatase [Brucella suis]	Brucella suis
group_1274	WP_002968608	MULTISPECIES: complex I NDUFA9 subunit family protein [Brucella]	Brucella
Group_2664	WP_002965619	MULTISPECIES: hypothetical protein [Brucella]	Brucella
group_1278	WP_002967375	MULTISPECIES: pyrimidine 5'-nucleotidase [Brucella]	Brucella
group_1279	WP_006097810	ribosome biogenesis GTP-binding protein YihA/YsxC [Brucella abortus]	Brucella abortus
group_1281	WP_004684781	GntR family transcriptional regulator [Brucella melitensis]	Brucella melitensis
group_1282	WP_002965649	MULTISPECIES: glutathione S-transferase N-terminal domain-containing protein [Brucella]	Brucella
group_1283	WP_004692146	ABC transporter permease [Brucella suis]	Brucella suis
group_1284	WP_002965659	MULTISPECIES: RidA family protein [Brucella]	Brucella
group_1285	WP_004685496	Gfo/Idh/MocA family oxidoreductase [Brucella melitensis]	Brucella melitensis
group_1287	WP_002963707	MULTISPECIES: type II toxin-antitoxin system death-on-curing family toxin [Brucella]	Brucella
group_1288	WP_002971536	MULTISPECIES: hypothetical protein [Brucella]	Brucella
group_1289	WP_002963729	MULTISPECIES: DUF1491 family protein [Brucella]	Brucella
group_1290	WP_004685506	DUF1214 domain-containing protein [Brucella melitensis]	Brucella melitensis
group_1291	WP_004681527	MULTISPECIES: nitric-oxide reductase large subunit [Brucella]	Brucella
group_1293	WP_004681460	MULTISPECIES: patatin-like phospholipase family protein [Brucella]	Brucella
group_1294	WP_004681448	MULTISPECIES: cytochrome b [Brucella]	Brucella
group_1295	WP_002972151	MULTISPECIES: hypothetical protein [Brucella]	Brucella
group_1297	WP_002968994	MULTISPECIES: aldo/keto reductase [Brucella]	Brucella
group_1298	WP_002966418	MULTISPECIES: CaiB/BaiF CoA-transferase family protein [Brucella]	Brucella
group_130	WP_002965733	MULTISPECIES: efflux RND transporter permease subunit [Brucella]	Brucella
group_1300	WP_002966437	MULTISPECIES: aldolase [Brucella]	Brucella
group_1303	WP_002966461	MULTISPECIES: TetR/AcrR family transcriptional regulator [Brucella]	Brucella
group_1304	WP_004681301	MULTISPECIES: ABC transporter ATP-binding protein [Brucella]	Brucella
group_1306	WP_005974723	LysR family transcriptional regulator [Brucella melitensis]	Brucella melitensis
group_1307	WP_004681263	MULTISPECIES: GNAT family protein [Brucella]	Brucella
group_1309	WP_002966492	MULTISPECIES: rhodanese-related sulfurtransferase [Brucella]	Brucella
group_131	WP_002965745	MULTISPECIES: alkene reductase [Brucella]	Brucella
group_1310	WP_002964734	MULTISPECIES: IclR family transcriptional regulator [Brucella]	Brucella
group_1313	WP_004688666	hypothetical protein [Brucella neotomae]	Brucella neotomae
group_1314	WP_196219057	PRC-barrel domain-containing protein [Brucella ceti]	Brucella ceti
group_1316	WP_210338575	class II glutamine amidotransferase [Brucella melitensis]	Brucella melitensis
group_1317	WP_127840834	phosphoglycerate dehydrogenase [Brucella melitensis]	Brucella melitensis
group_132	WP_005975041	carbohydrate kinase [Brucella melitensis]	Brucella melitensis
group_1321	WP_004684155	MULTISPECIES: MotA/TolQ/ExbB proton channel family protein [Brucella]	Brucella
group_1322	WP_002964806	MULTISPECIES: GntR family transcriptional regulator [Brucella]	Brucella
group_1323	WP_004685830	biotin transporter BioY [Brucella melitensis]	Brucella melitensis
group_1324	WP_002964810	MULTISPECIES: TIGR00282 family metallophosphoesterase [Brucella]	Brucella
group_1325	WP_002964813	MULTISPECIES: DUF4164 domain-containing protein [Brucella]	Brucella
group_1327	WP_029643122	MULTISPECIES: MFS transporter [Brucella]	Brucella
group_1328	WP_004684204	MULTISPECIES: thiamine ABC transporter substrate binding subunit [Brucella]	Brucella
group_1329	WP_004685838	cell division protease CdlP [Brucella melitensis]	Brucella melitensis
group_133	WP_002965414	MULTISPECIES: sulfate transporter family protein [Brucella]	Brucella
group_1331	WP_004685843	polyprenyl synthetase family protein [Brucella melitensis]	Brucella melitensis
group_1332	WP_002964866	MULTISPECIES: hypothetical protein [Brucella]	Brucella
group_1333	WP_004685852	hypothetical protein [Brucella melitensis]	Brucella melitensis
group_1335	WP_002964883	MULTISPECIES: LPS assembly lipoprotein LptE [Brucella]	Brucella
group_1336	WP_004684277	MULTISPECIES: FUSC family protein [Brucella]	Brucella
group_1338	WP_004684303	MULTISPECIES: lytic murein transglycosylase [Brucella]	Brucella
group_1339	WP_006097122	hypothetical protein [Brucella abortus]	Brucella abortus
group_134	WP_004682204	MULTISPECIES: type I restriction endonuclease subunit R [Brucella]	Brucella
group_1340	WP_004684306	MULTISPECIES: CoA-acylating methylmalonate-semialdehyde dehydrogenase [Brucella]	Brucella
group_1341	WP_002964915	MULTISPECIES: S41 family peptidase [Brucella]	Brucella
group_1343	WP_002964920	MULTISPECIES: nicotinate-nucleotide adenylyltransferase [Brucella]	Brucella
group_1344	WP_006169748	MULTISPECIES: GNAT family N-acetyltransferase [Brucella]	Brucella
group_1345	WP_004684652	MULTISPECIES: sulfate ABC transporter substrate-binding protein [Brucella]	Brucella
group_1346	WP_004685351	hypothetical protein [Brucella melitensis]	Brucella melitensis
group_1348	WP_002965336	MULTISPECIES: Bax inhibitor-1/YccA family protein [Brucella]	Brucella
group_1349	WP_025210031	ABC transporter ATP-binding protein [Brucella abortus]	Brucella abortus
group_135	WP_004684750	MULTISPECIES: ABC transporter ATP-binding protein [Brucella]	Brucella
group_1350	WP_004684637	MULTISPECIES: LysE family translocator [Brucella]	Brucella
group_1351	WP_002965316	MULTISPECIES: hemolysin III family protein [Brucella]	Brucella
group_1352	WP_004684631	MULTISPECIES: fumarylacetoacetate hydrolase family protein [Brucella]	Brucella
group_1353	WP_006152663	autotransporter assembly complex family protein [Brucella melitensis]	Brucella melitensis
group_1355	WP_002971781	MULTISPECIES: 3-deoxy-manno-octulosonate cytidylyltransferase [Brucella]	Brucella
group_1356	WP_002965282	MULTISPECIES: HIT family protein [Brucella]	Brucella
group_1357	WP_135258456	hypothetical protein, partial [Brucella suis]	Brucella suis
group_1358	WP_002968064	MULTISPECIES: isovaleryl-CoA dehydrogenase [Brucella]	Brucella
group_1359	WP_002967058	MULTISPECIES: hydroxymethylglutaryl-CoA lyase [Brucella]	Brucella
group_136	WP_004682559	MULTISPECIES: ABC transporter permease [Brucella]	Brucella
group_1361	WP_004684590	MULTISPECIES: enoyl-CoA hydratase [Brucella]	Brucella
group_1362	WP_004685308	NlpC/P60 family protein [Brucella melitensis]	Brucella melitensis
group_1363	WP_004685307	SH3 domain-containing protein [Brucella melitensis]	Brucella melitensis
group_1365	WP_002965226	MULTISPECIES: RNA-binding protein [Brucella]	Brucella
group_1368	WP_002968043	MULTISPECIES: hypothetical protein [Brucella]	Brucella
group_1369	WP_002965201	MULTISPECIES: YbaN family protein [Brucella]	Brucella
group_137	WP_005974992	MULTISPECIES: thiamine pyrophosphate-binding protein [Brucella]	Brucella
group_1373	WP_014490229	MULTISPECIES: DUF2852 domain-containing protein [Brucella]	Brucella
group_1375	WP_004685284	response regulator transcription factor [Brucella melitensis]	Brucella melitensis
group_1376	WP_002965155	MULTISPECIES: phosphoenolpyruvate carboxykinase [Brucella]	Brucella
group_1379	WP_002965141	MULTISPECIES: helix-turn-helix transcriptional regulator [Brucella]	Brucella
group_138	WP_004685080	PepSY domain-containing protein [Brucella melitensis]	Brucella melitensis
group_1380	WP_004684539	MULTISPECIES: murein transglycosylase A [Brucella]	Brucella
group_1381	WP_004684536	MULTISPECIES: dephospho-CoA kinase [Brucella]	Brucella
group_1382	WP_004685278	Maf-like protein [Brucella melitensis]	Brucella melitensis
group_1383	WP_075678922	thioredoxin domain-containing protein, partial [Brucella abortus]	Brucella abortus
group_1383	WP_002965127	MULTISPECIES: thioredoxin domain-containing protein [Brucella]	Brucella
group_1383	WP_032449542	thioredoxin domain-containing protein [Brucella abortus]	Brucella abortus
group_1385	WP_004691132	MULTISPECIES: HlyC/CorC family transporter [Brucella]	Brucella
group_1386	WP_002968005	MULTISPECIES: BolA family transcriptional regulator [Brucella]	Brucella
group_1387	WP_004685249	hypothetical protein [Brucella melitensis]	Brucella melitensis
group_1388	WP_002965066	MULTISPECIES: exodeoxyribonuclease III [Brucella]	Brucella
group_1390	WP_002965059	MULTISPECIES: 1-acyl-sn-glycerol-3-phosphate acyltransferase [Brucella]	Brucella
group_1391	WP_006169925	MULTISPECIES: gamma-glutamylcyclotransferase [Brucella]	Brucella
group_1392	WP_004684484	MULTISPECIES: SDR family oxidoreductase [Brucella]	Brucella
group_1393	WP_002967989	MULTISPECIES: cob(I)yrinic acid a,c-diamide adenosyltransferase [Brucella]	Brucella
group_1394	WP_004684482	MULTISPECIES: electron transfer flavoprotein subunit beta/FixA family protein [Brucella]	Brucella
group_1396	WP_002965029	MULTISPECIES: MFS transporter [Brucella]	Brucella
group_1397	WP_004685233	aspartate ammonia-lyase [Brucella melitensis]	Brucella melitensis
group_1398	WP_004685232	agmatinase [Brucella melitensis]	Brucella melitensis
group_1399	WP_006090223	transporter substrate-binding domain-containing protein [Brucella abortus]	Brucella abortus
group_140	WP_004685898	MULTISPECIES: ABC transporter ATP-binding protein [Brucella]	Brucella
group_1400	WP_004684471	MULTISPECIES: phosphoethanolamine transferase [Brucella]	Brucella
group_1404	WP_002964985	MULTISPECIES: TraB/GumN family protein [Brucella]	Brucella
group_1405	WP_002964984	MULTISPECIES: tyrosine recombinase XerC [Brucella]	Brucella
group_141	WP_004685164	MULTISPECIES: sulfatase [Brucella]	Brucella
group_1411	WP_006119204	MFS transporter [Brucella abortus]	Brucella abortus
group_1412	WP_004684408	MULTISPECIES: DUF1178 family protein [Brucella]	Brucella
group_1413	WP_002966723	HK97 family phage prohead protease [Brucella abortus]	Brucella abortus
group_1414	WP_002963740	MULTISPECIES: phage head-tail connector protein [Brucella]	Brucella
group_1415	WP_118890800	phage major tail protein, TP901-1 family [Brucella melitensis]	Brucella melitensis
group_1416	WP_206457705	phage tail tape measure protein [Brucella melitensis]	Brucella melitensis
group_1417	WP_014489377	response regulator transcription factor [Brucella melitensis]	Brucella melitensis
group_1418	WP_006189988	MULTISPECIES: cytochrome c-type biogenesis protein CcmH [Brucella]	Brucella
group_1419	WP_004683323	MULTISPECIES: response regulator transcription factor [Brucella]	Brucella
group_1420	WP_004685518	uracil-DNA glycosylase [Brucella melitensis]	Brucella melitensis
group_1421	WP_004685519	electron transfer flavoprotein-ubiquinone oxidoreductase [Brucella melitensis]	Brucella melitensis
group_1423	WP_002963792	MULTISPECIES: uracil-DNA glycosylase [Brucella]	Brucella
group_1424	WP_004683386	MULTISPECIES: NYN domain-containing protein [Brucella]	Brucella
group_1425	WP_002963808	MULTISPECIES: tyrosine phosphatase family protein [Brucella]	Brucella
group_1426	WP_002963812	MULTISPECIES: hypothetical protein [Brucella]	Brucella
group_1427	WP_225868622	TIGR02301 family protein [Brucella melitensis]	Brucella melitensis
group_1428	WP_002963818	MULTISPECIES: hypothetical protein [Brucella]	Brucella
group_1429	WP_004686510	MULTISPECIES: SDR family oxidoreductase [Brucella]	Brucella
group_143	WP_005974922	DUF4105 domain-containing protein [Brucella melitensis]	Brucella melitensis
group_1430	WP_004685538	23S rRNA (adenine(2030)-N(6))-methyltransferase RlmJ [Brucella melitensis]	Brucella melitensis
group_1432	WP_002963862	MULTISPECIES: ETC complex I subunit [Brucella]	Brucella
group_1433	WP_004685548	GNAT family N-acetyltransferase [Brucella melitensis]	Brucella melitensis
group_1436	WP_006167407	MULTISPECIES: DUF6163 family protein [Brucella]	Brucella
group_1437	WP_008935633	MULTISPECIES: hypothetical protein [unclassified Brucella]	unclassified Brucella
group_144	WP_002963705	MULTISPECIES: asparaginase [Brucella]	Brucella
group_1440	WP_002964060	MULTISPECIES: glycosyltransferase [Brucella]	Brucella
group_1441	WP_002964061	MULTISPECIES: NAD kinase [Brucella]	Brucella
group_1442	WP_002964062	MULTISPECIES: DEAD/DEAH box helicase [Brucella]	Brucella
group_1443	WP_008536920	MULTISPECIES: valine--tRNA ligase [Brucella]	Brucella
group_1446	WP_004688319	MULTISPECIES: murein L,D-transpeptidase [Brucella]	Brucella
group_1447	WP_046722158	porin family protein [Brucella melitensis]	Brucella melitensis
group_1448	WP_127840853	BrnT family toxin [Brucella melitensis]	Brucella melitensis
group_1449	WP_004682112	MULTISPECIES: pyrroline-5-carboxylate reductase [Brucella]	Brucella
group_1450	WP_032450217	exodeoxyribonuclease VII large subunit [Brucella sp. NVSL 07-0026]	Brucella sp. NVSL 07-0026
group_1451	WP_004682063	MULTISPECIES: MurR/RpiR family transcriptional regulator [Brucella]	Brucella
group_1452	WP_004682054	MULTISPECIES: proline/glycine betaine ABC transporter permease [Brucella]	Brucella
group_1453	WP_002968494	MULTISPECIES: DMT family transporter [Brucella]	Brucella
group_1454	WP_004684901	BA14K family protein [Brucella melitensis]	Brucella melitensis
group_1455	WP_002965912	MULTISPECIES: MurR/RpiR family transcriptional regulator [Brucella]	Brucella
group_1457	WP_004684912	hydrogen peroxide-inducible genes activator [Brucella melitensis]	Brucella melitensis
group_1458	WP_004682000	MULTISPECIES: carboxymuconolactone decarboxylase family protein [Brucella]	Brucella
group_1459	WP_002965935	MULTISPECIES: MFS transporter [Brucella]	Brucella
group_146	WP_005974650	MULTISPECIES: pitrilysin family protein [Brucella]	Brucella
group_1461	WP_002968475	MULTISPECIES: Fe(3+) ABC transporter substrate-binding protein [Brucella]	Brucella
group_1462	WP_002970629	MULTISPECIES: iron ABC transporter permease [Brucella]	Brucella
group_1463	WP_002967274	MULTISPECIES: ABC transporter substrate-binding protein [Brucella]	Brucella
group_1463	WP_004681977	MULTISPECIES: ABC transporter substrate-binding protein [Brucella]	Brucella
group_1465	WP_154144841	MULTISPECIES: ABC transporter permease [Brucella]	Brucella
group_1466	WP_002965969	MULTISPECIES: sulfite exporter TauE/SafE family protein [Brucella]	Brucella
group_1467	WP_017403666	MULTISPECIES: sn-glycerol-3-phosphate ABC transporter permease UgpA [Brucella]	Brucella
group_1468	WP_004684935	MULTISPECIES: ABC transporter ATP-binding protein [Brucella]	Brucella
group_147	WP_004685120	DHA2 family efflux MFS transporter permease subunit [Brucella melitensis]	Brucella melitensis
group_1470	WP_004684947	GGDEF domain-containing protein [Brucella melitensis]	Brucella melitensis
group_1472	WP_004684949	MFS transporter [Brucella melitensis]	Brucella melitensis
group_1473	WP_025198054	NUDIX hydrolase [Brucella suis]	Brucella suis
group_1475	WP_006263506	aspartate carbamoyltransferase catalytic subunit [Brucella melitensis]	Brucella melitensis
group_1476	WP_005975422	metal-dependent hydrolase [Brucella melitensis]	Brucella melitensis
group_1478	WP_004684969	antibiotic biosynthesis monooxygenase [Brucella melitensis]	Brucella melitensis
group_1479	WP_004682792	MULTISPECIES: urease accessory protein UreD [Brucella]	Brucella
group_1482	WP_004682819	MULTISPECIES: HAMP domain-containing sensor histidine kinase [Brucella]	Brucella
group_1484	WP_004685420	MULTISPECIES: HAD family hydrolase [Brucella]	Brucella
group_1485	WP_004682849	MULTISPECIES: TetR family transcriptional regulator [Brucella]	Brucella
group_1486	WP_004682863	MULTISPECIES: transporter substrate-binding domain-containing protein [Brucella]	Brucella
group_149	WP_004685359	transglycosylase domain-containing protein [Brucella melitensis]	Brucella melitensis
group_1491	WP_004686612	MULTISPECIES: GlxA family transcriptional regulator [Brucella]	Brucella
group_1492	WP_059242877	MULTISPECIES: CAP domain-containing protein [unclassified Brucella]	unclassified Brucella
group_1493	WP_002970959	MULTISPECIES: polysaccharide deacetylase family protein [Brucella]	Brucella
group_1494	WP_004682901	MULTISPECIES: LrgB family protein [Brucella]	Brucella
group_1495	WP_004682909	MULTISPECIES: pantoate--beta-alanine ligase [Brucella]	Brucella
group_1496	WP_008935332	MULTISPECIES: Fe-Mn family superoxide dismutase [unclassified Brucella]	unclassified Brucella
group_1497	WP_004682933	MULTISPECIES: cache domain-containing protein [Brucella]	Brucella
group_1498	WP_004685438	bifunctional allantoicase/(S)-ureidoglycine aminohydrolase [Brucella melitensis]	Brucella melitensis
group_150	WP_002970364	MULTISPECIES: LysR family transcriptional regulator [Brucella]	Brucella
group_150	WP_002965017	MULTISPECIES: LysR family transcriptional regulator [Brucella]	Brucella
group_1501	WP_046722152	FixH family protein [Brucella melitensis]	Brucella melitensis
group_1505	WP_002969473	MULTISPECIES: cell wall hydrolase [Brucella]	Brucella
group_1506	WP_004683012	MULTISPECIES: F0F1 ATP synthase subunit B [Brucella]	Brucella
group_1507	WP_004685448	MULTISPECIES: hypothetical protein [Brucella]	Brucella
group_1508	WP_002963567	MULTISPECIES: DUF6101 family protein [Brucella]	Brucella
group_151	WP_004685515	O-antigen ligase family protein [Brucella melitensis]	Brucella melitensis
group_1510	WP_187959818	4-hydroxybenzoate octaprenyltransferase [Brucella sp. 6810]	Brucella sp. 6810
group_1514	WP_002969808	SDR family NAD(P)-dependent oxidoreductase [Brucella pinnipedialis]	Brucella pinnipedialis
group_1515	WP_002963604	MULTISPECIES: CvpA family protein [Brucella]	Brucella
group_1516	WP_002963606	MULTISPECIES: replicative DNA helicase [Brucella]	Brucella
group_152	WP_023080495	MFS transporter [Brucella abortus]	Brucella abortus
group_1522	WP_004683163	MULTISPECIES: site-specific DNA-methyltransferase [Brucella]	Brucella
group_1524	WP_002971551	MULTISPECIES: DsbA family protein [Brucella]	Brucella
group_1525	WP_004683184	MULTISPECIES: DUF1499 domain-containing protein [Brucella]	Brucella
group_1526	WP_005969743	MULTISPECIES: MBL fold metallo-hydrolase [Brucella]	Brucella
group_1527	WP_202087998	MULTISPECIES: ureidoglycolate lyase [Brucella]	Brucella
group_1529	WP_002969053	IS5 family transposase [Brucella abortus]	Brucella abortus
group_1530	WP_004685488	DegT/DnrJ/EryC1/StrS aminotransferase family protein [Brucella melitensis]	Brucella melitensis
group_1531	WP_032450966	IS481 family transposase [Brucella sp. 63/311]	Brucella sp. 63/311
group_1532	WP_004683605	MULTISPECIES: hypothetical protein [Brucella]	Brucella
group_1533	WP_004685566	hypothetical protein [Brucella melitensis]	Brucella melitensis
group_1535	WP_004685570	NADH-quinone oxidoreductase subunit NuoG [Brucella melitensis]	Brucella melitensis
group_1538	WP_004685573	MULTISPECIES: lipoprotein-releasing ABC transporter permease subunit [Brucella]	Brucella
group_1539	WP_002963957	MULTISPECIES: ABC transporter ATP-binding protein [Brucella]	Brucella
group_154	WP_004685539	molybdopterin oxidoreductase family protein [Brucella melitensis]	Brucella melitensis
group_1542	WP_046722139	inositol monophosphatase family protein [Brucella melitensis]	Brucella melitensis
group_1543	WP_157789946	hypothetical protein, partial [Brucella canis]	Brucella canis
group_1544	WP_004685579	MULTISPECIES: adenylosuccinate lyase [Brucella]	Brucella
group_1545	WP_004683678	MULTISPECIES: DUF1045 domain-containing protein [Brucella]	Brucella
group_1546	WP_004683681	MULTISPECIES: HAD family hydrolase [Brucella]	Brucella
group_1547	WP_002966781	MULTISPECIES: uracil-DNA glycosylase family protein [Brucella]	Brucella
group_1549	WP_004685590	deoxyguanosinetriphosphate triphosphohydrolase [Brucella melitensis]	Brucella melitensis
group_155	WP_002963908	MULTISPECIES: sodium-translocating pyrophosphatase [Brucella]	Brucella
group_1550	WP_004685591	arginine--tRNA ligase [Brucella melitensis]	Brucella melitensis
group_1552	WP_004685594	protein-L-isoaspartate(D-aspartate) O-methyltransferase [Brucella melitensis]	Brucella melitensis
group_1554	WP_004685597	Mth938-like domain-containing protein [Brucella melitensis]	Brucella melitensis
group_1555	WP_002964026	MULTISPECIES: DUF1127 domain-containing protein [Brucella]	Brucella
group_1557	WP_160542722	glycosyltransferase [Brucella melitensis]	Brucella melitensis
group_1557	WP_004690194	MULTISPECIES: glycosyltransferase [Brucella]	Brucella
group_1557	WP_006162033	MULTISPECIES: glycosyltransferase [Brucella]	Brucella
group_1557	WP_154142537	MULTISPECIES: glycosyltransferase [unclassified Brucella]	unclassified Brucella
group_1558	WP_019443612	ABC transporter substrate-binding protein [Brucella abortus]	Brucella abortus
group_156	WP_005968973	MULTISPECIES: hypothetical protein [Brucella]	Brucella
group_1560	WP_002975449	MULTISPECIES: hypothetical protein [Brucella]	Brucella
group_1561	WP_002966142	MULTISPECIES: homoserine O-succinyltransferase [Brucella]	Brucella
group_1562	WP_004684996	GH25 family lysozyme [Brucella melitensis]	Brucella melitensis
group_1563	WP_002966165	MULTISPECIES: CerR family C-terminal domain-containing protein [Brucella]	Brucella
group_1564	WP_002966168	MULTISPECIES: GntR family transcriptional regulator [Brucella]	Brucella
group_1565	WP_002967313	MULTISPECIES: YeeE/YedE family protein [Brucella]	Brucella
group_157	WP_005968944	MULTISPECIES: hypothetical protein [Brucella]	Brucella
group_1570	WP_004685011	DUF4038 domain-containing protein [Brucella melitensis]	Brucella melitensis
group_1571	WP_004681770	MULTISPECIES: hypothetical protein [Brucella]	Brucella
group_1573	WP_025270785	shikimate dehydrogenase [Brucella melitensis]	Brucella melitensis
group_1576	WP_002966241	MULTISPECIES: phosphomannomutase [Brucella]	Brucella
group_158	WP_006192132	MULTISPECIES: ABC transporter permease [Brucella]	Brucella
group_1582	WP_002966284	MULTISPECIES: cyclic nucleotide-binding domain-containing protein [Brucella]	Brucella
group_1583	WP_006121608	DUF2478 domain-containing protein [Brucella abortus]	Brucella abortus
group_1584	WP_002966294	MULTISPECIES: SCP2 domain-containing protein [Brucella]	Brucella
group_1585	WP_004685065	Crp/Fnr family transcriptional regulator [Brucella melitensis]	Brucella melitensis
group_1586	WP_004681562	MULTISPECIES: MbcA/ParS/Xre antitoxin family protein [Brucella]	Brucella
group_1587	WP_002966318	MULTISPECIES: SDR family oxidoreductase [Brucella]	Brucella
group_1588	WP_004681552	MULTISPECIES: substrate-binding domain-containing protein [Brucella]	Brucella
group_1589	WP_004685073	formylglycine-generating enzyme family protein [Brucella melitensis]	Brucella melitensis
group_1590	WP_004681537	MULTISPECIES: DUF2249 domain-containing protein [Brucella]	Brucella
group_1591	WP_005973089	MULTISPECIES: patatin family protein [Brucella]	Brucella
group_1593	WP_004685652	class I SAM-dependent methyltransferase [Brucella melitensis]	Brucella melitensis
group_1594	WP_002964178	MULTISPECIES: acetyl-CoA hydrolase/transferase family protein [Brucella]	Brucella
group_1596	WP_002964173	MULTISPECIES: alanyl-tRNA editing protein [Brucella]	Brucella
group_1597	WP_004683781	MULTISPECIES: universal stress protein [Brucella]	Brucella
group_1598	WP_006174198	MULTISPECIES: YcjF family protein [Brucella]	Brucella
group_16	WP_005973133	hypothetical protein [Brucella melitensis]	Brucella melitensis
group_160	WP_158332664	FAD-dependent oxidoreductase [Brucella melitensis]	Brucella melitensis
group_1600	WP_002964139	MULTISPECIES: MlaD family protein [Brucella]	Brucella
group_1601	WP_004685638	NADP-dependent malic enzyme [Brucella melitensis]	Brucella melitensis
group_1602	WP_004685636	NAD+ synthase [Brucella melitensis]	Brucella melitensis
group_1605	WP_004685634	MULTISPECIES: HAD-IA family hydrolase [Brucella]	Brucella
group_1607	WP_002964110	MULTISPECIES: dTMP kinase [Brucella]	Brucella
group_1608	WP_004686811	MULTISPECIES: septal ring lytic transglycosylase RlpA family protein [Brucella]	Brucella
group_161	WP_002969339	MULTISPECIES: UbiH/UbiF family hydroxylase [Brucella]	Brucella
group_1610	WP_002964278	MULTISPECIES: LpxI family protein [Brucella]	Brucella
group_1611	WP_004685676	MULTISPECIES: CTP synthase [Brucella]	Brucella
group_1614	WP_004685673	pyruvate dehydrogenase complex dihydrolipoamide acetyltransferase [Brucella melitensis]	Brucella melitensis
group_1616	WP_002964252	MULTISPECIES: type II toxin-antitoxin system RatA family toxin [Brucella]	Brucella
group_1619	WP_127840845	MarC family protein [Brucella melitensis]	Brucella melitensis
group_162	WP_004684971	IS66 family transposase [Brucella melitensis]	Brucella melitensis
group_1620	WP_002964218	MULTISPECIES: TetR/AcrR family transcriptional regulator [Brucella]	Brucella
group_1621	WP_004685660	acyl-CoA dehydrogenase [Brucella melitensis]	Brucella melitensis
group_1622	WP_004683816	MULTISPECIES: CaiB/BaiF CoA-transferase family protein [Brucella]	Brucella
group_1623	WP_004684116	MULTISPECIES: substrate-binding domain-containing protein [Brucella]	Brucella
group_1623	WP_002964727	substrate-binding domain-containing protein [Brucella abortus]	Brucella abortus
group_1624	WP_006174591	MULTISPECIES: MarC family protein [Brucella]	Brucella
group_1625	WP_004685808	7 alpha-hydroxysteroid dehydrogenase [Brucella melitensis]	Brucella melitensis
group_1626	WP_004685807	MULTISPECIES: hypothetical protein [Brucella]	Brucella
group_1627	WP_004688642	MULTISPECIES: helix-turn-helix domain-containing protein [Brucella]	Brucella
group_1628	WP_004685806	polyamine ABC transporter substrate-binding protein [Brucella melitensis]	Brucella melitensis
group_1629	WP_002964709	MULTISPECIES: ABC transporter ATP-binding protein [Brucella]	Brucella
group_163	WP_008935293	MULTISPECIES: efflux RND transporter periplasmic adaptor subunit [unclassified Brucella]	unclassified Brucella
group_1630	WP_002967853	MULTISPECIES: glycosyltransferase family 25 protein [Brucella]	Brucella
group_1631	WP_002967852	MULTISPECIES: Gfo/Idh/MocA family oxidoreductase [Brucella]	Brucella
group_1633	WP_004684091	MULTISPECIES: choline ABC transporter substrate-binding protein [Brucella]	Brucella
group_1634	WP_004685800	MULTISPECIES: MarR family winged helix-turn-helix transcriptional regulator [Brucella]	Brucella
group_1635	WP_002964674	MULTISPECIES: Lrp/AsnC ligand binding domain-containing protein [Brucella]	Brucella
group_1636	WP_004685798	glutathione S-transferase family protein [Brucella melitensis]	Brucella melitensis
group_1637	WP_002964659	MULTISPECIES: DUF1285 domain-containing protein [Brucella]	Brucella
group_1638	WP_002964645	MULTISPECIES: adenine phosphoribosyltransferase [Brucella]	Brucella
group_1639	WP_002964636	MULTISPECIES: Xaa-Pro peptidase family protein [Brucella]	Brucella
group_164	WP_006072164	TRAP transporter large permease subunit [Brucella suis]	Brucella suis
group_164	WP_025200719	TRAP transporter large permease subunit [Brucella abortus]	Brucella abortus
group_1640	WP_002964625	MULTISPECIES: MarR family transcriptional regulator [Brucella]	Brucella
group_1641	WP_002964611	MULTISPECIES: DUF1176 domain-containing protein [Brucella]	Brucella
group_1643	WP_002964604	MULTISPECIES: LysR family transcriptional regulator [Brucella]	Brucella
group_1644	WP_005972906	MULTISPECIES: LytTR family DNA-binding domain-containing protein [Brucella]	Brucella
group_1645	WP_004684041	MULTISPECIES: hypothetical protein [Brucella]	Brucella
group_1646	WP_002966900	MULTISPECIES: DUF475 domain-containing protein [Brucella]	Brucella
group_1647	WP_002971397	MULTISPECIES: hypothetical protein [Brucella]	Brucella
group_1648	WP_006277363	MFS family transporter [Brucella suis]	Brucella suis
group_1649	WP_004684031	MULTISPECIES: metalloregulator ArsR/SmtB family transcription factor [Brucella]	Brucella
group_165	WP_006136444	GGDEF domain-containing protein [Brucella melitensis]	Brucella melitensis
group_1650	WP_032450842	Nramp family divalent metal transporter [Brucella ovis]	Brucella ovis
group_1652	WP_004684019	MULTISPECIES: D-alanine--D-alanine ligase [Brucella]	Brucella
group_1654	WP_101433133	50S ribosomal protein L11 methyltransferase [Brucella melitensis]	Brucella melitensis
group_1655	WP_006642938	MULTISPECIES: heme-degrading domain-containing protein [Brucella]	Brucella
group_1656	WP_004684005	MULTISPECIES: multidrug effflux MFS transporter [Brucella]	Brucella
group_1659	WP_002964497	MULTISPECIES: ATP-dependent RecD-like DNA helicase [Brucella]	Brucella
group_166	WP_004685486	nucleoside-diphosphate sugar epimerase/dehydratase [Brucella melitensis]	Brucella melitensis
group_1660	WP_004685741	endonuclease/exonuclease/phosphatase family protein [Brucella melitensis]	Brucella melitensis
group_1662	WP_004685727	oxidoreductase [Brucella melitensis]	Brucella melitensis
group_1663	WP_004683973	MULTISPECIES: TerC family protein [Brucella]	Brucella
group_1664	WP_002967757	MULTISPECIES: EamA family transporter [Brucella]	Brucella
group_1666	WP_004683956	MULTISPECIES: TerB family tellurite resistance protein [Brucella]	Brucella
group_1667	WP_005968169	MULTISPECIES: flavin reductase [Brucella]	Brucella
group_1671	WP_002964398	MULTISPECIES: DUF2218 domain-containing protein [Brucella]	Brucella
group_1672	WP_004685704	DUF192 domain-containing protein [Brucella melitensis]	Brucella melitensis
group_1674	WP_076771546	MULTISPECIES: transglutaminase-like cysteine peptidase [unclassified Brucella]	unclassified Brucella
group_1675	WP_002964379	MULTISPECIES: rhomboid family intramembrane serine protease [Brucella]	Brucella
group_168	WP_002972062	MULTISPECIES: AraC family transcriptional regulator [Brucella]	Brucella
group_1685	WP_004685691	TRAP transporter permease [Brucella melitensis]	Brucella melitensis
group_1686	WP_002966853	MULTISPECIES: acetyl/propionyl/methylcrotonyl-CoA carboxylase subunit alpha [Brucella]	Brucella
group_1687	WP_004683903	MULTISPECIES: MerR family DNA-binding transcriptional regulator [Brucella]	Brucella
group_1688	WP_006012722	DUF1624 domain-containing protein [Brucella ovis]	Brucella ovis
group_1689	WP_019444193	heparan-alpha-glucosaminide N-acetyltransferase domain-containing protein, partial [Brucella abortus]	Brucella abortus
group_169	WP_002967303	MULTISPECIES: peptide ABC transporter substrate-binding protein [Brucella]	Brucella
group_1690	WP_002964304	MULTISPECIES: YdcF family protein [Brucella]	Brucella
group_1691	WP_004684801	SDR family oxidoreductase [Brucella melitensis]	Brucella melitensis
group_1692	WP_004690382	MULTISPECIES: hypothetical protein [Brucella]	Brucella
group_1693	WP_002965679	MULTISPECIES: HAD family phosphatase [Brucella]	Brucella
group_1694	WP_005974977	hypothetical protein [Brucella melitensis]	Brucella melitensis
group_1695	WP_002965688	MULTISPECIES: MetQ/NlpA family ABC transporter substrate-binding protein [Brucella]	Brucella
group_1696	WP_002968574	MULTISPECIES: Lrp/AsnC family transcriptional regulator [Brucella]	Brucella
group_1697	WP_004682341	MULTISPECIES: GguC family protein [Brucella]	Brucella
group_1698	WP_002965709	MULTISPECIES: 2-dehydro-3-deoxy-6-phosphogalactonate aldolase [Brucella]	Brucella
group_1699	WP_002965713	MULTISPECIES: D-amino-acid transaminase [Brucella]	Brucella
group_17	WP_115636391	SEL1-like repeat protein [Brucella melitensis]	Brucella melitensis
group_170	WP_004684984	MULTISPECIES: Gfo/Idh/MocA family oxidoreductase [Brucella]	Brucella
group_1701	WP_004684826	cupin domain-containing protein [Brucella melitensis]	Brucella melitensis
group_1702	WP_004682315	MULTISPECIES: porin family protein [Brucella]	Brucella
group_1703	WP_002970554	MULTISPECIES: efflux RND transporter periplasmic adaptor subunit [Brucella]	Brucella
group_1705	WP_004684830	MULTISPECIES: LysR family transcriptional regulator [Brucella]	Brucella
group_1706	WP_025198814	ornithine cyclodeaminase [Brucella melitensis]	Brucella melitensis
group_1707	WP_002965759	MULTISPECIES: aspartate-semialdehyde dehydrogenase [Brucella]	Brucella
group_1709	WP_002965767	MULTISPECIES: VOC family protein [Brucella]	Brucella
group_1710	WP_004684840	IMPACT family protein [Brucella melitensis]	Brucella melitensis
group_1711	WP_002965780	MULTISPECIES: TIM barrel protein [Brucella]	Brucella
group_1712	WP_004684843	glycerol-3-phosphate dehydrogenase [Brucella melitensis]	Brucella melitensis
group_1713	WP_008935203	MULTISPECIES: L,D-transpeptidase [unclassified Brucella]	unclassified Brucella
group_1714	WP_006160497	MULTISPECIES: NifU family protein [Brucella]	Brucella
group_1715	WP_004685369	MULTISPECIES: RNA methyltransferase [Brucella]	Brucella
group_1716	WP_014489967	MULTISPECIES: RsmD family RNA methyltransferase [Brucella]	Brucella
group_1718	WP_046722108	DUF2244 domain-containing protein [Brucella melitensis]	Brucella melitensis
group_172	WP_002967344	MULTISPECIES: ABC transporter substrate-binding protein [Brucella]	Brucella
group_1720	WP_005973968	radical SAM family heme chaperone HemW [Brucella melitensis]	Brucella melitensis
group_1720	WP_004684688	MULTISPECIES: radical SAM family heme chaperone HemW [Brucella]	Brucella
group_1721	WP_002965427	MULTISPECIES: YraN family protein [Brucella]	Brucella
group_1722	WP_004684691	MULTISPECIES: methylated-DNA--[protein]-cysteine S-methyltransferase [Brucella]	Brucella
group_1723	WP_154141416	MULTISPECIES: BA14K family protein [unclassified Brucella]	unclassified Brucella
group_1724	WP_004685385	helix-turn-helix domain-containing protein [Brucella melitensis]	Brucella melitensis
group_1725	WP_005973954	ATP-binding cassette domain-containing protein [Brucella melitensis]	Brucella melitensis
group_1729	WP_006106072	ABC transporter permease [Brucella abortus]	Brucella abortus
group_1729	WP_006170371	MULTISPECIES: ABC transporter permease [Brucella]	Brucella
group_1730	WP_006641031	heme-binding beta-barrel domain-containing protein, partial [Brucella pinnipedialis]	Brucella pinnipedialis
group_1731	WP_002965479	MULTISPECIES: sarcosine oxidase subunit gamma [Brucella]	Brucella
group_1732	WP_004685399	amidohydrolase [Brucella melitensis]	Brucella melitensis
group_1733	WP_004685403	MULTISPECIES: mandelate racemase/muconate lactonizing enzyme family protein [Brucella]	Brucella
group_1734	WP_004685405	site-specific integrase [Brucella melitensis]	Brucella melitensis
group_1735	WP_004685406	hypothetical protein [Brucella melitensis]	Brucella melitensis
group_1736	WP_004684731	MULTISPECIES: SANT/Myb-like DNA-binding domain-containing protein [Brucella]	Brucella
group_1737	WP_002965518	MULTISPECIES: ImmA/IrrE family metallo-endopeptidase [Brucella]	Brucella
group_1738	WP_004684735	MULTISPECIES: hypothetical protein [Brucella]	Brucella
group_1739	WP_005970087	MULTISPECIES: hypothetical protein [Brucella]	Brucella
group_174	WP_210340046	FAD:protein FMN transferase [Brucella melitensis]	Brucella melitensis
group_1740	WP_005971080	MULTISPECIES: LysR substrate-binding domain-containing protein [Brucella]	Brucella
group_1741	WP_004682156	MULTISPECIES: ABC transporter ATP-binding protein [Brucella]	Brucella
group_1742	WP_046722197	glucuronate isomerase [Brucella melitensis]	Brucella melitensis
group_1743	WP_006192153	MULTISPECIES: GntR family transcriptional regulator [Brucella]	Brucella
group_1744	WP_004684860	DUF190 domain-containing protein [Brucella melitensis]	Brucella melitensis
group_1745	WP_004682177	MULTISPECIES: MerR family transcriptional regulator [Brucella]	Brucella
group_1746	WP_187960615	hypothetical protein [Brucella sp. 6810]	Brucella sp. 6810
group_1747	WP_004682189	MULTISPECIES: nitronate monooxygenase family protein [Brucella]	Brucella
group_1749	WP_004682530	MULTISPECIES: ABC transporter permease [Brucella]	Brucella
group_175	WP_002966824	MULTISPECIES: flagellar biosynthetic protein FliO [Brucella]	Brucella
group_1750	WP_004682561	MULTISPECIES: ABC transporter permease [Brucella]	Brucella
group_1751	WP_127840854	CaiB/BaiF CoA-transferase family protein [Brucella melitensis]	Brucella melitensis
group_1752	WP_002965582	MULTISPECIES: GntR family transcriptional regulator [Brucella]	Brucella
group_1755	WP_002966643	MULTISPECIES: response regulator transcription factor [Brucella]	Brucella
group_1756	WP_004685188	chemotaxis protein [Brucella melitensis]	Brucella melitensis
group_1758	WP_002969591	MULTISPECIES: DUF2333 family protein [Brucella]	Brucella
group_1759	WP_206461332	hypothetical protein, partial [Brucella melitensis]	Brucella melitensis
group_1760	WP_002966023	MULTISPECIES: PleD family two-component system response regulator [Brucella]	Brucella
group_1761	WP_005974580	trehalose utilization protein ThuA [Brucella melitensis]	Brucella melitensis
group_1762	WP_004684599	MULTISPECIES: branched-chain amino acid ABC transporter substrate-binding protein [Brucella]	Brucella
group_1764	WP_006092667	hypothetical protein [Brucella abortus]	Brucella abortus
group_1765	WP_141686205	tRNA guanosine(34) transglycosylase Tgt, partial [Brucella melitensis]	Brucella melitensis
group_1766	WP_004691825	DEAD/DEAH box helicase, partial [Brucella suis]	Brucella suis
group_1768	WP_005968406	MULTISPECIES: XRE family transcriptional regulator [Brucella]	Brucella
group_1769	WP_004685400	IclR family transcriptional regulator [Brucella melitensis]	Brucella melitensis
group_1770	WP_004685607	ferritin-like domain-containing protein [Brucella melitensis]	Brucella melitensis
group_1771	WP_154170392	MULTISPECIES: beta-ketoacyl-ACP synthase II [unclassified Brucella]	unclassified Brucella
group_1772	WP_243463338	biotin/lipoyl-binding protein, partial [Brucella suis]	Brucella suis
group_1773	WP_004685849	MULTISPECIES: branched-chain amino acid ABC transporter permease [Brucella]	Brucella
group_1774	WP_180549110	DNA primase, partial [Brucella abortus]	Brucella abortus
group_1775	WP_243463631	DNA repair protein RadA, partial [Brucella suis]	Brucella suis
group_1777	WP_002971383	MULTISPECIES: metallophosphoesterase [Brucella]	Brucella
group_1778	WP_025200649	recombinase family protein, partial [Brucella abortus]	Brucella abortus
group_1779	WP_069715067	MULTISPECIES: hypothetical protein [unclassified Brucella]	unclassified Brucella
group_178	WP_005973085	MULTISPECIES: Bro-N domain-containing protein [Brucella]	Brucella
group_1780	WP_004685098	sugar MFS transporter [Brucella melitensis]	Brucella melitensis
group_1781	WP_002966402	MULTISPECIES: FAD-linked oxidase C-terminal domain-containing protein [Brucella]	Brucella
group_1783	WP_004684011	MULTISPECIES: SCO family protein [Brucella]	Brucella
group_1784	WP_006641012	MULTISPECIES: amino acid ABC transporter permease [Brucella]	Brucella
group_1785	WP_002968376	MULTISPECIES: 3-hydroxyacyl-CoA dehydrogenase [Brucella]	Brucella
group_1786	WP_004685819	CHASE3 domain-containing protein [Brucella melitensis]	Brucella melitensis
group_1787	WP_004685261	MULTISPECIES: GTP-binding protein [Brucella]	Brucella
group_1788	WP_004683498	MULTISPECIES: AAA family ATPase [Brucella]	Brucella
group_1790	WP_234430412	cobaltochelatase subunit CobN, partial [Brucella melitensis]	Brucella melitensis
group_1793	WP_004685159	branched-chain amino acid ABC transporter permease [Brucella melitensis]	Brucella melitensis
group_1794	WP_005972144	MULTISPECIES: ATP-binding cassette domain-containing protein [Brucella]	Brucella
group_1795	WP_005974777	ATP-binding cassette domain-containing protein [Brucella melitensis]	Brucella melitensis
group_1796	WP_002966584	MULTISPECIES: ABC transporter ATP-binding protein [Brucella]	Brucella
group_1797	WP_019444047	BMP family ABC transporter substrate-binding protein, partial [Brucella abortus]	Brucella abortus
group_1798	WP_005974765	MULTISPECIES: condensation domain-containing protein [Brucella]	Brucella
group_180	WP_004683999	MULTISPECIES: acetolactate synthase 3 large subunit [Brucella]	Brucella
group_1802	WP_002965586	MULTISPECIES: SlyX family protein [Brucella]	Brucella
group_1805	WP_002965604	MULTISPECIES: methylglyoxal synthase [Brucella]	Brucella
group_1807	WP_004682457	MULTISPECIES: DNA recombination protein RmuC [Brucella]	Brucella
group_1808	WP_206610528	transglutaminase-like cysteine peptidase [Brucella melitensis]	Brucella melitensis
group_1809	WP_127840849	RidA family protein [Brucella melitensis]	Brucella melitensis
group_181	WP_004685740	MULTISPECIES: hypothetical protein [Brucella]	Brucella
group_1810	WP_152830269	glucose 1-dehydrogenase [Brucella abortus]	Brucella abortus
group_1811	WP_006175143	MULTISPECIES: ABC transporter substrate-binding protein [Brucella]	Brucella
group_1812	WP_004682426	MULTISPECIES: ABC transporter permease [Brucella]	Brucella
group_1814	WP_004682416	MULTISPECIES: DUF2778 domain-containing protein [Brucella]	Brucella
group_1815	WP_004682415	MULTISPECIES: hypothetical protein [Brucella]	Brucella
group_1816	WP_005972352	MULTISPECIES: TonB-dependent copper receptor [Brucella]	Brucella
group_1817	WP_187961020	transposase [Brucella sp. 6810]	Brucella sp. 6810
group_1818	WP_032451000	MULTISPECIES: mannose-1-phosphate guanylyltransferase/mannose-6-phosphate isomerase [Brucella]	Brucella
group_1818	WP_002963689	MULTISPECIES: mannose-1-phosphate guanylyltransferase/mannose-6-phosphate isomerase [Brucella]	Brucella
group_1819	WP_004685498	MULTISPECIES: LacI family DNA-binding transcriptional regulator [Brucella]	Brucella
group_182	WP_173683613	ABC transporter permease [Brucella melitensis]	Brucella melitensis
group_1820	WP_002971540	AraC family transcriptional regulator [Brucella abortus]	Brucella abortus
group_1821	WP_023035629	choline dehydrogenase, partial [Brucella abortus]	Brucella abortus
group_1823	WP_002963709	MULTISPECIES: CorA family divalent cation transporter [Brucella]	Brucella
group_1824	WP_004688112	haloacid dehalogenase type II [Brucella neotomae]	Brucella neotomae
group_1825	WP_002963717	MULTISPECIES: hypothetical protein [Brucella]	Brucella
group_1826	WP_004683287	MULTISPECIES: hypothetical protein [Brucella]	Brucella
group_1827	WP_002966336	MULTISPECIES: CbbQ/NirQ/NorQ/GpvN family protein [Brucella]	Brucella
group_1828	WP_002966350	MULTISPECIES: FAD:protein FMN transferase [Brucella]	Brucella
group_1829	WP_002966353	MULTISPECIES: PepSY domain-containing protein [Brucella]	Brucella
group_1830	WP_002966356	MULTISPECIES: MerR family transcriptional regulator [Brucella]	Brucella
group_1835	WP_004685088	lysophospholipid acyltransferase family protein [Brucella melitensis]	Brucella melitensis
group_1836	WP_004685090	MULTISPECIES: 3'(2'),5'-bisphosphate nucleotidase CysQ [Brucella]	Brucella
group_1837	WP_005974657	MULTISPECIES: TIGR01459 family HAD-type hydrolase [Brucella]	Brucella
group_1838	WP_023081062	DoxX family protein [Brucella sp. 04-5288]	Brucella sp. 04-5288
group_1839	WP_004681430	MULTISPECIES: ATP phosphoribosyltransferase [Brucella]	Brucella
group_184	WP_127840805	cobalt-precorrin-5B (C(1))-methyltransferase [Brucella melitensis]	Brucella melitensis
group_1840	WP_127840837	DNA-3-methyladenine glycosylase I [Brucella melitensis]	Brucella melitensis
group_1841	WP_004681412	MULTISPECIES: FCD domain-containing protein [Brucella]	Brucella
group_1842	WP_002966406	MULTISPECIES: YdcH family protein [Brucella]	Brucella
group_1843	WP_004685108	MULTISPECIES: cytochrome b [Brucella]	Brucella
group_1844	WP_002966417	MULTISPECIES: MaoC family dehydratase N-terminal domain-containing protein [Brucella]	Brucella
group_1845	WP_004681387	MULTISPECIES: DUF2195 family protein [Brucella]	Brucella
group_1848	WP_002966434	MULTISPECIES: hydroxypyruvate isomerase family protein [Brucella]	Brucella
group_1849	WP_002966440	MULTISPECIES: transposase [Brucella]	Brucella
group_185	WP_005972984	YcbK family protein [Brucella melitensis]	Brucella melitensis
group_1850	WP_138145449	hypothetical protein [Brucella sp. 10RB9215]	Brucella sp. 10RB9215
group_1852	WP_002972196	MULTISPECIES: ABC transporter permease [Brucella]	Brucella
group_1853	WP_002966482	MULTISPECIES: DUF1007 family protein [Brucella]	Brucella
group_1854	WP_141056780	hypothetical protein [Brucella melitensis]	Brucella melitensis
group_1855	WP_004685129	N-acetylmuramidase family protein [Brucella melitensis]	Brucella melitensis
group_1856	WP_004685132	MULTISPECIES: aminotransferase class IV family protein [Brucella]	Brucella
group_1857	WP_153528633	SPFH/Band 7/PHB domain protein [Brucella sp. 2280]	Brucella sp. 2280
group_1858	WP_141062193	NfeD family protein [Brucella melitensis]	Brucella melitensis
group_1859	WP_004685817	Fur family transcriptional regulator [Brucella melitensis]	Brucella melitensis
group_186	WP_004685697	MULTISPECIES: DegQ family serine endoprotease [Brucella]	Brucella
group_1860	WP_006013555	PRC-barrel domain-containing protein [Brucella ovis]	Brucella ovis
group_1862	WP_004684140	MULTISPECIES: GNAT family N-acetyltransferase [Brucella]	Brucella
group_1863	WP_004684143	MULTISPECIES: bile acid:sodium symporter family protein [Brucella]	Brucella
group_1864	WP_002971137	phosphoglucosamine mutase [Brucella abortus]	Brucella abortus
group_1865	WP_004685826	MULTISPECIES: YbgC/FadM family acyl-CoA thioesterase [Brucella]	Brucella
group_1868	WP_002967899	TerC family protein [Brucella abortus]	Brucella abortus
group_1869	WP_083262130	MULTISPECIES: hypothetical protein [unclassified Brucella]	unclassified Brucella
group_187	WP_006258297	D-alanyl-D-alanine carboxypeptidase family protein [Brucella melitensis]	Brucella melitensis
group_1870	WP_002964825	MULTISPECIES: DUF1192 domain-containing protein [Brucella]	Brucella
group_1871	WP_002964827	MULTISPECIES: YdcH family protein [Brucella]	Brucella
group_1873	WP_002970283	MULTISPECIES: DUF2312 domain-containing protein [Brucella]	Brucella
group_1874	WP_002964839	MULTISPECIES: glycine zipper 2TM domain-containing protein [Brucella]	Brucella
group_1875	WP_002966958	MULTISPECIES: thiamine diphosphokinase [Brucella]	Brucella
group_1878	WP_127840835	RNA polymerase factor sigma-32 [Brucella melitensis]	Brucella melitensis
group_1879	WP_002964850	MULTISPECIES: ferredoxin family protein [Brucella]	Brucella
group_1880	WP_002964852	MULTISPECIES: RNA-binding S4 domain-containing protein [Brucella]	Brucella
group_1881	WP_032449988	heme-binding protein [Brucella sp. NVSL 07-0026]	Brucella sp. NVSL 07-0026
group_1882	WP_005972656	ABC transporter ATP-binding protein [Brucella melitensis]	Brucella melitensis
group_1883	WP_004685851	F0F1 ATP synthase subunit gamma [Brucella melitensis]	Brucella melitensis
group_1884	WP_004685854	MULTISPECIES: RsmB/NOP family class I SAM-dependent RNA methyltransferase [Brucella]	Brucella
group_1886	WP_005972644	chorismate mutase [Brucella melitensis]	Brucella melitensis
group_1887	WP_004684311	MULTISPECIES: RNA pyrophosphohydrolase [Brucella]	Brucella
group_1889	WP_002965363	MULTISPECIES: class I SAM-dependent methyltransferase [Brucella]	Brucella
group_189	WP_210340039	GNAT family N-acetyltransferase [Brucella melitensis]	Brucella melitensis
group_1890	WP_004685356	PhzF family phenazine biosynthesis protein [Brucella melitensis]	Brucella melitensis
group_1893	WP_005970254	MULTISPECIES: YdcF family protein [Brucella]	Brucella
group_1895	WP_002965338	MULTISPECIES: DUF2794 domain-containing protein [Brucella]	Brucella
group_1896	WP_129222415	arylesterase [Brucella canis]	Brucella canis
group_1897	WP_004686671	MULTISPECIES: low molecular weight phosphotyrosine protein phosphatase [Brucella]	Brucella
group_1898	WP_025198831	invasion associated locus B family protein [Brucella melitensis]	Brucella melitensis
group_1899	WP_002965319	MULTISPECIES: ImuA family protein [Brucella]	Brucella
group_19	WP_005974736	MULTISPECIES: DUF882 domain-containing protein [Brucella]	Brucella
group_190	WP_015799953	aminotransferase class III-fold pyridoxal phosphate-dependent enzyme [Brucella microti]	Brucella microti
group_1900	WP_127840808	lytic transglycosylase domain-containing protein [Brucella melitensis]	Brucella melitensis
group_1901	WP_004685337	MULTISPECIES: alpha/beta hydrolase [Brucella]	Brucella
group_1902	WP_002965299	MULTISPECIES: hypothetical protein [Brucella]	Brucella
group_1903	WP_002965298	MULTISPECIES: hypothetical protein [Brucella]	Brucella
group_1905	WP_006218804	YbaB/EbfC family nucleoid-associated protein [Brucella abortus]	Brucella abortus
group_1907	WP_002965271	MULTISPECIES: TIGR02300 family protein [Brucella]	Brucella
group_1907	WP_153527655	TIGR02300 family protein [Brucella sp. 2280]	Brucella sp. 2280
group_1908	WP_004685320	CHRD domain-containing protein [Brucella melitensis]	Brucella melitensis
group_1909	WP_006014655	acetoacetate--CoA ligase [Brucella ovis]	Brucella ovis
group_1909	WP_006107514	acetoacetate--CoA ligase [Brucella abortus]	Brucella abortus
group_1909	WP_002968065	MULTISPECIES: acetoacetate--CoA ligase [Brucella]	Brucella
group_191	WP_127840841	M3 family metallopeptidase [Brucella melitensis]	Brucella melitensis
group_1910	WP_004687820	MULTISPECIES: crotonase/enoyl-CoA hydratase family protein [Brucella]	Brucella
group_1911	WP_002968059	MULTISPECIES: glyoxylate/hydroxypyruvate reductase A [Brucella]	Brucella
group_1914	WP_002965244	MULTISPECIES: pilus biosynthesis protein [Brucella]	Brucella
group_1915	WP_002968054	MULTISPECIES: MarR family transcriptional regulator [Brucella]	Brucella
group_1916	WP_002965239	MULTISPECIES: D-glycerate dehydrogenase [Brucella]	Brucella
group_1918	WP_002971804	MULTISPECIES: Fur family transcriptional regulator [Brucella]	Brucella
group_192	WP_002972111	UbiA family prenyltransferase [Brucella pinnipedialis]	Brucella pinnipedialis
group_1921	WP_002965221	MULTISPECIES: helix-turn-helix domain-containing protein [Brucella]	Brucella
group_1924	WP_004684567	MULTISPECIES: DUF1330 domain-containing protein [Brucella]	Brucella
group_1925	WP_004685294	hypothetical protein [Brucella melitensis]	Brucella melitensis
group_1926	WP_004692069	phosphoribosylanthranilate isomerase [Brucella suis]	Brucella suis
group_1926	WP_006014522	phosphoribosylanthranilate isomerase [Brucella ovis]	Brucella ovis
group_1931	WP_004685263	MULTISPECIES: DUF4354 family protein [Brucella]	Brucella
group_1932	WP_080630773	autotransporter outer membrane beta-barrel domain-containing protein [Brucella canis]	Brucella canis
group_1933	WP_002970381	MULTISPECIES: hypothetical protein [Brucella]	Brucella
group_1934	WP_002965069	MULTISPECIES: L,D-transpeptidase [Brucella]	Brucella
group_1935	WP_002969498	MULTISPECIES: YdcF family protein [Brucella]	Brucella
group_1936	WP_004684488	MULTISPECIES: prephenate/arogenate dehydrogenase family protein [Brucella]	Brucella
group_1937	WP_004684487	MULTISPECIES: histidinol-phosphate transaminase [Brucella]	Brucella
group_1938	WP_004685240	YihY/virulence factor BrkB family protein [Brucella melitensis]	Brucella melitensis
group_1939	WP_041594715	twin transmembrane helix small protein [Brucella microti]	Brucella microti
group_1940	WP_002965027	MULTISPECIES: GntR family transcriptional regulator [Brucella]	Brucella
group_1941	WP_004684476	MULTISPECIES: asparaginase [Brucella]	Brucella
group_1942	WP_004684464	MULTISPECIES: hypothetical protein [Brucella]	Brucella
group_1943	WP_004684463	MULTISPECIES: hypothetical protein [Brucella]	Brucella
group_1944	WP_008933513	septation protein A [Brucella sp. NVSL 07-0026]	Brucella sp. NVSL 07-0026
group_1945	WP_006090206	MULTISPECIES: tRNA (N(6)-L-threonylcarbamoyladenosine(37)-C(2))-methylthiotransferase MtaB [Brucella]	Brucella
group_1946	WP_006014259	protease inhibitor Inh/omp19 family protein [Brucella ovis]	Brucella ovis
group_1948	WP_004684456	MULTISPECIES: 2-oxoglutarate dehydrogenase E1 component [Brucella]	Brucella
group_1949	WP_004685221	hypothetical protein [Brucella melitensis]	Brucella melitensis
group_1950	WP_004685219	MULTISPECIES: winged helix-turn-helix domain-containing protein [Brucella]	Brucella
group_1951	WP_025200779	hypothetical protein [Brucella melitensis]	Brucella melitensis
group_1952	WP_046722099	succinate dehydrogenase iron-sulfur subunit [Brucella melitensis]	Brucella melitensis
group_1953	WP_004685212	methyltransferase [Brucella melitensis]	Brucella melitensis
group_1954	WP_002964960	MULTISPECIES: YciI-like protein [Brucella]	Brucella
group_1955	WP_004684415	MULTISPECIES: methyltransferase domain-containing protein [Brucella]	Brucella
group_1956	WP_004685208	ComF family protein [Brucella melitensis]	Brucella melitensis
group_1958	WP_002964948	MULTISPECIES: carbon-nitrogen hydrolase family protein [Brucella]	Brucella
group_1959	WP_004685207	DMT family transporter [Brucella melitensis]	Brucella melitensis
group_196	WP_002969532	MULTISPECIES: sugar ABC transporter permease [Brucella]	Brucella
group_1960	WP_004684402	MULTISPECIES: bifunctional 3-demethylubiquinone 3-O-methyltransferase/2-octaprenyl-6-hydroxy phenol methylase [Brucella]	Brucella
group_1961	WP_002964944	MULTISPECIES: aspartate kinase [Brucella]	Brucella
group_1963	WP_004684667	MULTISPECIES: metal/formaldehyde-sensitive transcriptional repressor [Brucella]	Brucella
group_1964	WP_002968105	MULTISPECIES: S-(hydroxymethyl)glutathione dehydrogenase/class III alcohol dehydrogenase [Brucella]	Brucella
group_1966	WP_164858518	penicillin-binding protein 1A, partial [Brucella melitensis]	Brucella melitensis
group_1967	WP_002967503	MULTISPECIES: phage head closure protein [Brucella]	Brucella
group_1968	WP_006072374	MULTISPECIES: DUF3168 domain-containing protein [Brucella]	Brucella
group_1969	WP_005973648	HAMP domain-containing sensor histidine kinase [Brucella melitensis]	Brucella melitensis
group_197	WP_002965556	MULTISPECIES: SMP-30/gluconolactonase/LRE family protein [Brucella]	Brucella
group_1970	WP_002971524	MULTISPECIES: hypothetical protein [Brucella]	Brucella
group_1971	WP_004683357	MULTISPECIES: hypothetical protein [Brucella]	Brucella
group_1973	WP_002971501	MULTISPECIES: helix-turn-helix transcriptional regulator [Brucella]	Brucella
group_1974	WP_002963805	MULTISPECIES: ribonuclease III [Brucella]	Brucella
group_1975	WP_002963816	MULTISPECIES: SOS response-associated peptidase [Brucella]	Brucella
group_1976	WP_006160825	MULTISPECIES: LysE/ArgO family amino acid transporter [Brucella]	Brucella
group_1977	WP_002966738	MULTISPECIES: peptidylprolyl isomerase [Brucella]	Brucella
group_1978	WP_004685532	LPS-assembly protein LptD [Brucella melitensis]	Brucella melitensis
group_1979	WP_002963832	MULTISPECIES: DNA polymerase III subunit chi [Brucella]	Brucella
group_198	WP_004685196	MULTISPECIES: metal ABC transporter ATP-binding protein [Brucella]	Brucella
group_1980	WP_004685534	META domain-containing protein [Brucella melitensis]	Brucella melitensis
group_1981	WP_008933916	glutathione S-transferase [Brucella sp. NVSL 07-0026]	Brucella sp. NVSL 07-0026
group_1982	WP_005973579	hypothetical protein [Brucella melitensis]	Brucella melitensis
group_1983	WP_004683478	MULTISPECIES: DMT family transporter [Brucella]	Brucella
group_1984	WP_004685542	phosphoribosylformylglycinamidine cyclo-ligase [Brucella melitensis]	Brucella melitensis
group_1985	WP_011005270	hypothetical protein [Brucella melitensis]	Brucella melitensis
group_1986	WP_002963858	MULTISPECIES: SDR family oxidoreductase [Brucella]	Brucella
group_1987	WP_011005263	MULTISPECIES: transposase [Brucella]	Brucella
group_1988	WP_005973552	MULTISPECIES: TniQ family protein [Brucella]	Brucella
group_199	WP_004685189	flagellar hook-length control protein FliK [Brucella melitensis]	Brucella melitensis
group_1990	WP_134870594	SH3 domain-containing protein [Brucella abortus]	Brucella abortus
group_1991	WP_002963881	MULTISPECIES: amino acid ABC transporter substrate-binding protein [Brucella]	Brucella
group_1992	WP_046722159	amino acid ABC transporter ATP-binding protein [Brucella melitensis]	Brucella melitensis
group_1993	WP_002966759	MULTISPECIES: zinc-finger domain-containing protein [Brucella]	Brucella
group_1994	WP_004685564	MULTISPECIES: DUF2842 domain-containing protein [Brucella]	Brucella
group_1995	WP_210163784	hypothetical protein, partial [Brucella melitensis]	Brucella melitensis
group_1996	WP_002964046	MULTISPECIES: hypothetical protein [Brucella]	Brucella
group_1998	WP_004685613	cysteine desulfurase [Brucella melitensis]	Brucella melitensis
group_1999	WP_002964059	MULTISPECIES: SUF system Fe-S cluster assembly protein [Brucella]	Brucella
group_20	WP_004685252	autotransporter outer membrane beta-barrel domain-containing protein [Brucella melitensis]	Brucella melitensis
group_200	WP_112861090	alpha-D-glucose phosphate-specific phosphoglucomutase, partial [Brucella suis]	Brucella suis
group_2001	WP_004683729	MULTISPECIES: molybdenum cofactor guanylyltransferase [Brucella]	Brucella
group_2002	WP_002964079	MULTISPECIES: DUF971 domain-containing protein [Brucella]	Brucella
group_2003	WP_004683734	MULTISPECIES: GlsB/YeaQ/YmgE family stress response membrane protein [Brucella]	Brucella
group_2004	WP_004685620	site-specific integrase [Brucella melitensis]	Brucella melitensis
group_2005	WP_002964091	MULTISPECIES: hypothetical protein [Brucella]	Brucella
group_2006	WP_004684878	MULTISPECIES: carbonate dehydratase [Brucella]	Brucella
group_2007	WP_004684879	MULTISPECIES: hypothetical protein [Brucella]	Brucella
group_2008	WP_002965874	MULTISPECIES: four helix bundle protein [Brucella]	Brucella
group_2009	WP_002965878	MULTISPECIES: DUF1127 domain-containing protein [Brucella]	Brucella
group_201	WP_155245419	IS3-like element IS1953 family transposase [Brucella melitensis]	Brucella melitensis
group_2011	WP_004684892	ABC transporter substrate-binding protein [Brucella melitensis]	Brucella melitensis
group_2012	WP_002965890	MULTISPECIES: ABC transporter ATP-binding protein [Brucella]	Brucella
group_2013	WP_004684894	MULTISPECIES: M81 family metallopeptidase [Brucella]	Brucella
group_2014	WP_206118504	sugar ABC transporter substrate-binding protein, partial [Brucella melitensis]	Brucella melitensis
group_2014	WP_004682068	MULTISPECIES: sugar ABC transporter substrate-binding protein [Brucella]	Brucella
group_2015	WP_002965914	MULTISPECIES: DUF1127 domain-containing protein [Brucella/Ochrobactrum group]	Brucella/Ochrobactrum group
group_2018	WP_002972093	MULTISPECIES: superoxide dismutase family protein [Brucella]	Brucella
group_2019	WP_005971225	MULTISPECIES: sugar ABC transporter permease [Brucella]	Brucella
group_202	WP_004685524	MULTISPECIES: lytic transglycosylase domain-containing protein [Brucella]	Brucella
group_2020	WP_002965950	MULTISPECIES: carbohydrate ABC transporter permease [Brucella]	Brucella
group_2021	WP_004684922	sn-glycerol-3-phosphate ABC transporter ATP-binding protein UgpC [Brucella melitensis]	Brucella melitensis
group_2022	WP_004681957	MULTISPECIES: amino acid ABC transporter substrate-binding protein [Brucella]	Brucella
group_2023	WP_002972090	MULTISPECIES: winged helix DNA-binding protein [Brucella]	Brucella
group_2024	WP_154168091	iron chelate uptake ABC transporter family permease subunit [Brucella sp. 10RB9213]	Brucella sp. 10RB9213
group_2025	WP_002965972	MULTISPECIES: DUF1127 domain-containing protein [Brucella]	Brucella
group_2026	WP_006643312	MULTISPECIES: nucleoside deaminase [Brucella]	Brucella
group_2027	WP_004684933	dipeptidase [Brucella melitensis]	Brucella melitensis
group_2028	WP_004681927	MULTISPECIES: 3-carboxy-cis,cis-muconate cycloisomerase [Brucella]	Brucella
group_2029	WP_002968445	MULTISPECIES: Lrp/AsnC family transcriptional regulator [Brucella]	Brucella
group_203	WP_004685038	MULTISPECIES: c-type cytochrome [Brucella]	Brucella
group_2030	WP_025198199	ABC transporter substrate-binding protein [Brucella suis]	Brucella suis
group_2030	WP_006073752	ABC transporter substrate-binding protein [Brucella suis]	Brucella suis
group_2031	WP_025198058	ABC transporter substrate-binding protein [Brucella suis]	Brucella suis
group_2032	WP_075679000	pyrimidine dimer DNA glycosylase/endonuclease V, partial [Brucella abortus]	Brucella abortus
group_2033	WP_002969333	MULTISPECIES: DNA polymerase IV [Brucella]	Brucella
group_2035	WP_002966021	MULTISPECIES: DUF3572 domain-containing protein [Brucella]	Brucella
group_2039	WP_046722182	ABC transporter ATP-binding protein [Brucella melitensis]	Brucella melitensis
group_2040	WP_002968421	MULTISPECIES: transposase [Brucella]	Brucella
group_2042	WP_002963432	MULTISPECIES: urease subunit gamma [Brucella]	Brucella
group_2044	WP_002963450	MULTISPECIES: succinylglutamate desuccinylase/aspartoacylase family protein [Brucella]	Brucella
group_2045	WP_004682859	MULTISPECIES: hypothetical protein [Brucella]	Brucella
group_2046	WP_002963470	MULTISPECIES: 2'-deoxycytidine 5'-triphosphate deaminase [Brucella]	Brucella
group_2047	WP_002963476	MULTISPECIES: DUF952 domain-containing protein [Brucella]	Brucella
group_2048	WP_002963480	MULTISPECIES: response regulator transcription factor [Brucella]	Brucella
group_2049	WP_002963486	MULTISPECIES: glycosyltransferase family 25 protein [Brucella]	Brucella
group_205	WP_005972796	patatin-like phospholipase family protein [Brucella melitensis]	Brucella melitensis
group_2050	WP_004682898	MULTISPECIES: LysR family transcriptional regulator [Brucella]	Brucella
group_2051	WP_004682905	MULTISPECIES: alpha/beta hydrolase [Brucella]	Brucella
group_2052	WP_046722153	4-hydroxyproline epimerase [Brucella melitensis]	Brucella melitensis
group_2053	WP_004682929	MULTISPECIES: invasion associated locus B family protein [Brucella]	Brucella
group_2055	WP_004682961	MULTISPECIES: LysR family transcriptional regulator [Brucella]	Brucella
group_2056	WP_002963542	MULTISPECIES: ATP synthase subunit [Brucella]	Brucella
group_2057	WP_002971568	MULTISPECIES: ribbon-helix-helix protein, CopG family [Brucella]	Brucella
group_2058	WP_154144480	MULTISPECIES: histidine phosphatase family protein [Brucella]	Brucella
group_2059	WP_014490003	MULTISPECIES: pirin family protein [Brucella]	Brucella
group_2059	WP_004691970	pirin family protein [Brucella canis]	Brucella canis
group_206	WP_054598421	hypothetical protein [Brucella melitensis]	Brucella melitensis
group_206	WP_004684349	MULTISPECIES: hypothetical protein [Brucella]	Brucella
group_206	WP_087913386	hypothetical protein [Brucella melitensis]	Brucella melitensis
group_2061	WP_076770797	MULTISPECIES: MliC family protein [unclassified Brucella]	unclassified Brucella
group_2061	WP_154170406	MliC family protein [Brucella sp. 10RB9213]	Brucella sp. 10RB9213
group_2062	WP_002963610	MULTISPECIES: 30S ribosomal protein S18 [Alphaproteobacteria]	Alphaproteobacteria
group_2063	WP_002963616	MULTISPECIES: acyl carrier protein [Hyphomicrobiales]	Hyphomicrobiales
group_2064	WP_002963645	MULTISPECIES: hypothetical protein [Brucella]	Brucella
group_2065	WP_002963647	MULTISPECIES: hypothetical protein [Brucella]	Brucella
group_2066	WP_004683161	MULTISPECIES: HAD family phosphatase [Brucella]	Brucella
group_2067	WP_005973812	hypothetical protein [Brucella melitensis]	Brucella melitensis
group_2068	WP_004683169	MULTISPECIES: DUF721 domain-containing protein [Brucella]	Brucella
group_2069	WP_062854216	cation diffusion facilitator family transporter [Brucella melitensis]	Brucella melitensis
group_2069	WP_025198733	cation diffusion facilitator family transporter [Brucella neotomae]	Brucella neotomae
group_207	WP_127840839	fumarylacetoacetate hydrolase family protein [Brucella melitensis]	Brucella melitensis
group_2070	WP_002967466	MULTISPECIES: glyoxalase [Brucella]	Brucella
group_2071	WP_002963667	MULTISPECIES: DUF2793 domain-containing protein [Brucella]	Brucella
group_2072	WP_182231173	IS481 family transposase [Brucella sp. BO3]	Brucella sp. BO3
group_2074	WP_002963677	MULTISPECIES: ABC transporter ATP-binding protein [Brucella]	Brucella
group_2075	WP_004683211	MULTISPECIES: ABC transporter permease [Brucella]	Brucella
group_2076	WP_210165711	hypothetical protein, partial [Brucella canis]	Brucella canis
group_2077	WP_002963934	MULTISPECIES: hypothetical protein [Brucella]	Brucella
group_2079	WP_004685572	NADH-quinone oxidoreductase subunit M [Brucella melitensis]	Brucella melitensis
group_208	WP_046722166	APC family permease [Brucella melitensis]	Brucella melitensis
group_2081	WP_127840817	proline--tRNA ligase [Brucella melitensis]	Brucella melitensis
group_2082	WP_009364413	hypothetical protein [Brucella sp. BO2]	Brucella sp. BO2
group_2084	WP_004683658	MULTISPECIES: alpha/beta hydrolase [Brucella]	Brucella
group_2085	WP_004685581	beta-ketoacyl-ACP synthase [Brucella melitensis]	Brucella melitensis
group_2086	WP_002963994	MULTISPECIES: TIGR02281 family clan AA aspartic protease [Brucella]	Brucella
group_2087	WP_004685587	thermonuclease family protein [Brucella melitensis]	Brucella melitensis
group_2089	WP_002964020	MULTISPECIES: ATP-binding protein [Brucella]	Brucella
group_209	WP_004681061	MULTISPECIES: amidohydrolase [Brucella]	Brucella
group_2091	WP_002964032	MULTISPECIES: NADH:ubiquinone oxidoreductase subunit NDUFA12 [Brucella]	Brucella
group_2092	WP_005969165	MULTISPECIES: leucyl/phenylalanyl-tRNA--protein transferase [Brucella]	Brucella
group_2093	WP_002964036	MULTISPECIES: acetyl-CoA carboxylase biotin carboxyl carrier protein [Brucella]	Brucella
group_2095	WP_005971439	MULTISPECIES: hypothetical protein [Brucella]	Brucella
group_2096	WP_004684980	MULTISPECIES: peptide ABC transporter substrate-binding protein [Brucella]	Brucella
group_2098	WP_070329529	MULTISPECIES: monovalent cation/H(+) antiporter subunit G [Brucella]	Brucella
group_2099	WP_004684992	K+/H+ antiporter subunit F [Brucella melitensis]	Brucella melitensis
group_210	WP_202087958	ABC transporter ATP-binding protein [Brucella melitensis]	Brucella melitensis
group_2100	WP_002966134	MULTISPECIES: hypothetical protein [Brucella]	Brucella
group_2102	WP_006015786	beta-ketoacyl-ACP synthase III [Brucella ovis]	Brucella ovis
group_2102	WP_023081237	beta-ketoacyl-ACP synthase III [Brucella canis]	Brucella canis
group_2102	WP_129171597	beta-ketoacyl-ACP synthase III [Brucella canis]	Brucella canis
group_2103	WP_002971258	MULTISPECIES: HlyD family secretion protein [Brucella]	Brucella
group_2104	WP_004681837	MULTISPECIES: ABC transporter ATP-binding protein [Brucella]	Brucella
group_2105	WP_004681835	MULTISPECIES: cupin domain-containing protein [Brucella]	Brucella
group_2106	WP_115633428	ABC transporter permease [Brucella abortus]	Brucella abortus
group_2107	WP_002966169	MULTISPECIES: YeeE/YedE family protein [Brucella]	Brucella
group_2108	WP_002970715	MULTISPECIES: peptide deformylase [Brucella]	Brucella
group_2109	WP_004681802	MULTISPECIES: sugar phosphate nucleotidyltransferase [Brucella]	Brucella
group_211	WP_002966547	MULTISPECIES: thiamine pyrophosphate-dependent enzyme [Brucella]	Brucella
group_2110	WP_002971358	MULTISPECIES: YdcF family protein [Brucella]	Brucella
group_2111	WP_004685018	glycosyltransferase [Brucella melitensis]	Brucella melitensis
group_2113	WP_002966200	MULTISPECIES: ABC transporter permease [Brucella]	Brucella
group_2114	WP_004685026	zinc-dependent alcohol dehydrogenase family protein [Brucella melitensis]	Brucella melitensis
group_2115	WP_002966209	MULTISPECIES: GMC family oxidoreductase N-terminal domain-containing protein [Brucella]	Brucella
group_2116	WP_002966235	MULTISPECIES: hydrogen peroxide-inducible genes activator [Brucella]	Brucella
group_2118	WP_002966247	MULTISPECIES: hypothetical protein [Brucella]	Brucella
group_2121	WP_002966254	MULTISPECIES: DUF1269 domain-containing protein [Brucella]	Brucella
group_2122	WP_008934527	hypothetical protein [Brucella sp. NVSL 07-0026]	Brucella sp. NVSL 07-0026
group_2123	WP_002971982	MULTISPECIES: hypothetical protein [Brucella]	Brucella
group_2126	WP_002966298	MULTISPECIES: ABC transporter permease [Brucella]	Brucella
group_2127	WP_004685067	MULTISPECIES: ABC transporter permease subunit [Brucella]	Brucella
group_2128	WP_002966316	MULTISPECIES: RES family NAD+ phosphorylase [Brucella]	Brucella
group_2129	WP_002966331	MULTISPECIES: metal-sulfur cluster assembly factor [Brucella]	Brucella
group_2130	WP_002964199	MULTISPECIES: hypothetical protein [Brucella]	Brucella
group_2131	WP_002964197	MULTISPECIES: hypothetical protein [Brucella]	Brucella
group_2134	WP_004683803	MULTISPECIES: bile acid:sodium symporter [Brucella]	Brucella
group_2135	WP_002964175	MULTISPECIES: GNAT family N-acetyltransferase [Brucella]	Brucella
group_2136	WP_004683782	MULTISPECIES: competence/damage-inducible protein A [Brucella]	Brucella
group_2138	WP_002964163	MULTISPECIES: NUDIX hydrolase [Brucella]	Brucella
group_2140	WP_002970018	MULTISPECIES: thioredoxin reductase [Brucella]	Brucella
group_2141	WP_004689683	hypothetical protein [Brucella suis]	Brucella suis
group_2143	WP_002964120	MULTISPECIES: ATP12 family chaperone protein [Brucella]	Brucella
group_2144	WP_004683749	MULTISPECIES: MBL fold metallo-hydrolase [Brucella]	Brucella
group_2145	WP_004685629	DNA polymerase III subunit delta' [Brucella melitensis]	Brucella melitensis
group_2146	WP_002964109	MULTISPECIES: D-alanyl-D-alanine carboxypeptidase family protein [Brucella]	Brucella
group_2147	WP_002967636	MULTISPECIES: hypothetical protein [Brucella]	Brucella
group_2151	WP_002964259	MULTISPECIES: septum formation initiator family protein [Brucella]	Brucella
group_2153	WP_002970053	MULTISPECIES: PAS domain-containing sensor histidine kinase [Brucella]	Brucella
group_2154	WP_006012615	single-stranded DNA-binding protein [Brucella ovis]	Brucella ovis
group_2159	WP_002969174	MULTISPECIES: dihydroxyacetone kinase subunit DhaK [Brucella]	Brucella
group_2161	WP_002964707	MULTISPECIES: ABC transporter permease [Brucella]	Brucella
group_2162	WP_004689875	DUF1134 domain-containing protein [Brucella suis]	Brucella suis
group_2163	WP_025200520	MULTISPECIES: GNAT family N-acetyltransferase, partial [Brucella]	Brucella
group_2164	WP_002964694	MULTISPECIES: DUF1153 domain-containing protein [Brucella/Ochrobactrum group]	Brucella/Ochrobactrum group
group_2166	WP_002964691	MULTISPECIES: RNA methyltransferase [Brucella]	Brucella
group_2167	WP_002964686	MULTISPECIES: ABC transporter permease subunit [Brucella]	Brucella
group_2168	WP_006088496	OmpW family protein [Brucella abortus]	Brucella abortus
group_2169	WP_005972833	N-acetyltransferase [Brucella melitensis]	Brucella melitensis
group_217	WP_102207970	glycosyltransferase family 4 protein [Brucella melitensis]	Brucella melitensis
group_2170	WP_004685794	N-acetyltransferase [Brucella melitensis]	Brucella melitensis
group_2172	WP_004684072	MULTISPECIES: MaoC family dehydratase [Brucella]	Brucella
group_2174	WP_006642972	MULTISPECIES: prolipoprotein diacylglyceryl transferase [Brucella]	Brucella
group_2175	WP_002964630	MULTISPECIES: YbjN domain-containing protein [Brucella]	Brucella
group_2176	WP_002964628	MULTISPECIES: tRNA-binding protein [Brucella]	Brucella
group_2177	WP_004685784	MULTISPECIES: MBL fold metallo-hydrolase [Brucella]	Brucella
group_2178	WP_006279672	glycosyltransferase family 4 protein [Brucella suis]	Brucella suis
group_2178	WP_002964609	MULTISPECIES: glycosyltransferase family 4 protein [Brucella]	Brucella
group_2178	WP_044287320	glycosyltransferase family 4 protein [Brucella abortus]	Brucella abortus
group_2178	WP_006111412	glycosyltransferase family 4 protein [Brucella abortus]	Brucella abortus
group_2179	WP_004684054	MULTISPECIES: winged helix-turn-helix transcriptional regulator [Brucella]	Brucella
group_218	WP_004685131	M3 family oligoendopeptidase [Brucella melitensis]	Brucella melitensis
group_2180	WP_004685777	cold-shock protein [Brucella melitensis]	Brucella melitensis
group_2182	WP_002964584	MULTISPECIES: HlyU family transcriptional regulator [Brucella]	Brucella
group_2183	WP_002967818	MULTISPECIES: tyrosine-type recombinase/integrase [Brucella]	Brucella
group_2184	WP_004684040	MULTISPECIES: hypothetical protein [Brucella]	Brucella
group_2185	WP_004686936	MULTISPECIES: hypothetical protein [Brucella]	Brucella
group_2186	WP_002971090	MULTISPECIES: hypothetical protein [Brucella]	Brucella
group_2187	WP_004685771	aromatic ring-hydroxylating dioxygenase subunit alpha [Brucella melitensis]	Brucella melitensis
group_2188	WP_005967913	MULTISPECIES: hypothetical protein [Brucella]	Brucella
group_2189	WP_004685768	alpha/beta hydrolase [Brucella melitensis]	Brucella melitensis
group_219	WP_080114785	ferritin family protein [Brucella abortus]	Brucella abortus
group_2190	WP_004684026	MULTISPECIES: DnaJ family molecular chaperone [Brucella]	Brucella
group_2191	WP_002969148	MULTISPECIES: DapH/DapD/GlmU-related protein [Brucella]	Brucella
group_2192	WP_004685751	dihydrofolate reductase [Brucella melitensis]	Brucella melitensis
group_2194	WP_005967992	MULTISPECIES: STAS/SEC14 domain-containing protein [Brucella]	Brucella
group_2195	WP_004683996	MULTISPECIES: TetR/AcrR family transcriptional regulator [Brucella]	Brucella
group_2199	WP_004685734	urease subunit beta [Brucella melitensis]	Brucella melitensis
group_220	WP_002964802	MULTISPECIES: peptidoglycan -binding protein [Brucella]	Brucella
group_2200	WP_002964469	MULTISPECIES: urease subunit gamma [Brucella]	Brucella
group_2201	WP_127840804	glycoside hydrolase family 10 protein [Brucella melitensis]	Brucella melitensis
group_2202	WP_002964452	MULTISPECIES: RbsD/FucU family protein [Brucella]	Brucella
group_2203	WP_141066637	alpha/beta hydrolase [Brucella melitensis]	Brucella melitensis
group_2205	WP_210344258	cobalamin biosynthesis protein [Brucella melitensis]	Brucella melitensis
group_2208	WP_004685710	precorrin-8X methylmutase [Brucella melitensis]	Brucella melitensis
group_2209	WP_004685708	porin family protein [Brucella melitensis]	Brucella melitensis
group_221	WP_154169523	heparinase II/III family protein [Brucella sp. 10RB9213]	Brucella sp. 10RB9213
group_221	WP_002969609	MULTISPECIES: heparinase II/III family protein [Brucella]	Brucella
group_2210	WP_002964396	MULTISPECIES: hypothetical protein [Brucella]	Brucella
group_2211	WP_002964395	MULTISPECIES: LL-diaminopimelate aminotransferase [Brucella]	Brucella
group_2214	WP_004683936	MULTISPECIES: cold-shock protein [Brucella]	Brucella
group_2216	WP_002964378	MULTISPECIES: CBS domain-containing protein [Brucella]	Brucella
group_222	WP_011068861	hypothetical protein [Brucella abortus]	Brucella abortus
group_2225	WP_076771558	MULTISPECIES: ribbon-helix-helix domain-containing protein [unclassified Brucella]	unclassified Brucella
group_2227	WP_002967716	MULTISPECIES: RidA family protein [Brucella]	Brucella
group_2228	WP_004685684	MULTISPECIES: UMP kinase [Brucella]	Brucella
group_223	WP_004684597	MULTISPECIES: extracellular solute-binding protein [Brucella]	Brucella
group_2230	WP_004684796	creatininase family protein [Brucella melitensis]	Brucella melitensis
group_2231	WP_002968928	MULTISPECIES: MarR family transcriptional regulator [Brucella]	Brucella
group_2232	WP_002965674	MULTISPECIES: aa3-type cytochrome c oxidase subunit IV [Brucella]	Brucella
group_2233	WP_127840840	LysR family transcriptional regulator [Brucella melitensis]	Brucella melitensis
group_2236	WP_004682343	MULTISPECIES: FadR/GntR family transcriptional regulator [Brucella]	Brucella
group_2237	WP_002968564	MULTISPECIES: HutD family protein [Brucella]	Brucella
group_2238	WP_004682316	MULTISPECIES: Lrp/AsnC ligand binding domain-containing protein [Brucella]	Brucella
group_224	WP_004685310	MULTISPECIES: extracellular solute-binding protein [Brucella]	Brucella
group_2240	WP_004682281	MULTISPECIES: Lrp/AsnC family transcriptional regulator [Brucella]	Brucella
group_2242	WP_004682276	MULTISPECIES: group III truncated hemoglobin [Brucella]	Brucella
group_2244	WP_004684835	MULTISPECIES: LON peptidase substrate-binding domain-containing protein [Brucella]	Brucella
group_2245	WP_002965755	MULTISPECIES: Trm112 family protein [Brucella]	Brucella
group_2246	WP_005975024	hypothetical protein [Brucella melitensis]	Brucella melitensis
group_2247	WP_002968543	MULTISPECIES: metallopeptidase family protein [Brucella]	Brucella
group_2248	WP_002965774	MULTISPECIES: class 1 fructose-bisphosphatase [Brucella]	Brucella
group_2250	WP_004682221	MULTISPECIES: UbiA family prenyltransferase [Brucella]	Brucella
group_2251	WP_004682216	MULTISPECIES: NAD(P)-dependent oxidoreductase [Brucella]	Brucella
group_2252	WP_006191191	MULTISPECIES: universal stress protein [Brucella]	Brucella
group_2253	WP_004684676	MULTISPECIES: GNAT family N-acetyltransferase [Brucella]	Brucella
group_2254	WP_004684678	MULTISPECIES: hypothetical protein [Brucella]	Brucella
group_2255	WP_154141405	MULTISPECIES: LapA family protein [unclassified Brucella]	unclassified Brucella
group_2256	WP_005973976	integration host factor subunit beta [Brucella melitensis]	Brucella melitensis
group_2257	WP_004686649	MULTISPECIES: LptA/OstA family protein [Brucella]	Brucella
group_2259	WP_180881354	VOC family protein [Brucella sp. 191011898]	Brucella sp. 191011898
group_226	WP_004684525	MULTISPECIES: dihydrodipicolinate synthase family protein [Brucella]	Brucella
group_2260	WP_002965432	MULTISPECIES: DUF934 domain-containing protein [Brucella]	Brucella
group_2262	WP_004685401	sugar ABC transporter substrate-binding protein [Brucella melitensis]	Brucella melitensis
group_2263	WP_002965484	MULTISPECIES: carbohydrate ABC transporter permease [Brucella]	Brucella
group_2264	WP_002968146	MULTISPECIES: hypothetical protein [Brucella]	Brucella
group_2265	WP_002967119	MULTISPECIES: hypothetical protein [Brucella]	Brucella
group_2266	WP_005973911	hypothetical protein [Brucella melitensis]	Brucella melitensis
group_2267	WP_002965510	MULTISPECIES: hypothetical protein [Brucella]	Brucella
group_2268	WP_005973907	AbiH family protein [Brucella melitensis]	Brucella melitensis
group_2269	WP_006072075	hypothetical protein [Brucella suis]	Brucella suis
group_2270	WP_002968154	MULTISPECIES: low molecular weight phosphatase family protein [Brucella]	Brucella
group_2271	WP_002965533	MULTISPECIES: UPF0262 family protein [Brucella]	Brucella
group_2272	WP_002965535	MULTISPECIES: DUF2948 family protein [Brucella]	Brucella
group_2273	WP_002971637	MULTISPECIES: hypothetical protein [Brucella]	Brucella
group_2276	WP_002965811	MULTISPECIES: Panacea domain-containing protein [Brucella]	Brucella
group_2277	WP_002965798	MULTISPECIES: DUF5655 domain-containing protein [Brucella]	Brucella
group_2278	WP_002968617	MULTISPECIES: hypothetical protein [Brucella]	Brucella
group_2279	WP_004684748	class II aldolase/adducin family protein [Brucella melitensis]	Brucella melitensis
group_2280	WP_005972240	MULTISPECIES: hypothetical protein [Brucella]	Brucella
group_2281	WP_002967391	MULTISPECIES: ABC transporter permease [Brucella]	Brucella
group_2282	WP_004684753	MULTISPECIES: ABC transporter ATP-binding protein [Brucella]	Brucella
group_2283	WP_004684754	ABC transporter ATP-binding protein [Brucella melitensis]	Brucella melitensis
group_2284	WP_002968911	MULTISPECIES: ABC transporter ATP-binding protein [Brucella]	Brucella
group_2285	WP_004685195	Fur family transcriptional regulator [Brucella melitensis]	Brucella melitensis
group_2286	WP_002966654	MULTISPECIES: rod-binding protein [Brucella]	Brucella
group_2287	WP_005974830	MULTISPECIES: FHIPEP family type III secretion protein [Brucella]	Brucella
group_2289	WP_015799986	flagellin [Brucella microti]	Brucella microti
group_229	WP_004683294	MULTISPECIES: DNA-packaging protein [Brucella]	Brucella
group_2290	WP_210162754	MULTISPECIES: hypothetical protein, partial [Brucella]	Brucella
group_2291	WP_002972227	MULTISPECIES: hypothetical protein [Brucella]	Brucella
group_2292	WP_004689057	FAD/NAD(P)-binding oxidoreductase [Brucella suis]	Brucella suis
group_2293	WP_076773035	MULTISPECIES: 30S ribosomal protein S12 methylthiotransferase RimO [unclassified Brucella]	unclassified Brucella
group_2294	WP_009363059	hypothetical protein [Brucella sp. NF 2653]	Brucella sp. NF 2653
group_2296	WP_243463234	4Fe-4S binding protein, partial [Brucella suis]	Brucella suis
group_2297	WP_006268353	MULTISPECIES: LysR substrate-binding domain-containing protein [Brucella]	Brucella
group_2298	WP_014489609	zinc-binding dehydrogenase [Brucella melitensis]	Brucella melitensis
group_2299	WP_025200501	substrate-binding domain-containing protein, partial [Brucella canis]	Brucella canis
group_23	WP_004685345	ABC transporter permease [Brucella melitensis]	Brucella melitensis
group_230	WP_002969876	MULTISPECIES: DMT family transporter [Brucella]	Brucella
group_2300	WP_006015997	hypothetical protein [Brucella ovis]	Brucella ovis
group_2301	WP_017403645	phosphoribosylformylglycinamidine cyclo-ligase, partial [Brucella melitensis]	Brucella melitensis
group_2303	WP_105985299	PilZ domain-containing protein [Brucella sp. BCCN 84-3]	Brucella sp. BCCN 84-3
group_2304	WP_234430259	DUF882 domain-containing protein, partial [Brucella melitensis]	Brucella melitensis
group_2305	WP_234430249	glutamate synthase subunit beta, partial [Brucella melitensis]	Brucella melitensis
group_2306	WP_154142177	MULTISPECIES: hypothetical protein [unclassified Brucella]	unclassified Brucella
group_2307	WP_208936955	DUF995 domain-containing protein [Brucella melitensis]	Brucella melitensis
group_2308	WP_127840832	helix-turn-helix domain-containing protein [Brucella melitensis]	Brucella melitensis
group_2309	WP_038405272	acyl-CoA carboxylase subunit beta [Brucella suis]	Brucella suis
group_2311	WP_181406694	PhoH family protein, partial [Brucella melitensis]	Brucella melitensis
group_2314	WP_141049151	COX15/CtaA family protein, partial [Brucella melitensis]	Brucella melitensis
group_2315	WP_004685796	DUF4159 domain-containing protein [Brucella melitensis]	Brucella melitensis
group_2316	WP_008933875	glycoside hydrolase TIM-barrel-like domain-containing protein [Brucella sp. NVSL 07-0026]	Brucella sp. NVSL 07-0026
group_2317	WP_016769613	porin, partial [Brucella melitensis]	Brucella melitensis
group_2318	WP_032450920	siroheme synthase CysG [Brucella sp. 63/311]	Brucella sp. 63/311
group_2319	WP_019444465	LOG family protein, partial [Brucella melitensis]	Brucella melitensis
group_2320	WP_195891402	hypothetical protein, partial [Brucella suis]	Brucella suis
group_2321	WP_004685880	thiamine pyrophosphate-dependent dehydrogenase E1 component subunit alpha [Brucella melitensis]	Brucella melitensis
group_2322	WP_032452322	malate synthase G, partial [Brucella melitensis]	Brucella melitensis
group_2323	WP_032452322	malate synthase G, partial [Brucella melitensis]	Brucella melitensis
group_2324	WP_002967927	MULTISPECIES: ATP-binding cassette domain-containing protein [Brucella]	Brucella
group_2325	WP_005978107	NAD(P)-dependent oxidoreductase [Brucella ovis]	Brucella ovis
group_2325	WP_006111178	NAD(P)-dependent oxidoreductase [Brucella abortus]	Brucella abortus
group_2325	WP_006257367	NAD(P)-dependent oxidoreductase [Brucella melitensis]	Brucella melitensis
group_2325	WP_006205186	NAD(P)-dependent oxidoreductase [Brucella suis]	Brucella suis
group_2325	WP_004685419	MULTISPECIES: NAD(P)-dependent oxidoreductase [Brucella]	Brucella
group_2325	WP_004682835	MULTISPECIES: NAD(P)-dependent oxidoreductase [Brucella]	Brucella
group_2325	WP_006093268	NAD(P)-dependent oxidoreductase [Brucella abortus]	Brucella abortus
group_2325	WP_006194058	NAD(P)-dependent oxidoreductase [Brucella suis]	Brucella suis
group_2325	WP_004691999	MULTISPECIES: NAD(P)-dependent oxidoreductase [Brucella]	Brucella
group_2325	WP_002963447	MULTISPECIES: NAD(P)-dependent oxidoreductase [Brucella]	Brucella
group_2326	WP_141059805	S4 domain-containing protein, partial [Brucella melitensis]	Brucella melitensis
group_2327	WP_019443353	Tex family protein [Brucella abortus]	Brucella abortus
group_2328	WP_006161807	MULTISPECIES: imidazolonepropionase [Brucella]	Brucella
group_2329	WP_141059872	imidazolonepropionase, partial [Brucella melitensis]	Brucella melitensis
group_2330	WP_141059869	argininosuccinate lyase, partial [Brucella melitensis]	Brucella melitensis
group_2331	WP_206736409	cbb3-type cytochrome c oxidase subunit I, partial [Brucella canis]	Brucella canis
group_2332	WP_210239702	hypothetical protein, partial [Brucella melitensis]	Brucella melitensis
group_2333	WP_005978342	phosphoribosylamine--glycine ligase [Brucella ovis]	Brucella ovis
group_2334	WP_004684798	MULTISPECIES: 2-hydroxyacid dehydrogenase [Brucella]	Brucella
group_2335	WP_105984614	aminotransferase class III-fold pyridoxal phosphate-dependent enzyme [Brucella sp. BCCN 84-3]	Brucella sp. BCCN 84-3
group_2335	WP_006161781	MULTISPECIES: aminotransferase class III-fold pyridoxal phosphate-dependent enzyme [Brucella]	Brucella
group_2335	WP_006178672	MULTISPECIES: aminotransferase class III-fold pyridoxal phosphate-dependent enzyme [Brucella]	Brucella
group_2336	WP_017750237	peptide antibiotic transporter SbmA, partial [Brucella melitensis]	Brucella melitensis
group_2337	WP_029661256	sugar ABC transporter permease, partial [Brucella ceti]	Brucella ceti
group_2339	WP_146209442	MFS transporter, partial [Brucella abortus]	Brucella abortus
group_2340	WP_006079603	hypothetical protein [Brucella abortus]	Brucella abortus
group_2341	WP_054593079	NAD-dependent DNA ligase LigA [Brucella melitensis]	Brucella melitensis
group_2341	WP_101415728	NAD-dependent DNA ligase LigA [Brucella melitensis]	Brucella melitensis
group_2341	WP_006151131	MULTISPECIES: NAD-dependent DNA ligase LigA [Brucella]	Brucella
group_2341	WP_004686368	MULTISPECIES: NAD-dependent DNA ligase LigA [Brucella]	Brucella
group_2341	WP_075630007	MULTISPECIES: NAD-dependent DNA ligase LigA [unclassified Brucella]	unclassified Brucella
group_2342	WP_082247684	cell division protein FtsZ, partial [Brucella abortus]	Brucella abortus
group_2343	WP_006088443	carbamoyl-phosphate synthase large subunit [Brucella abortus]	Brucella abortus
group_2344	WP_187960337	accessory factor UbiK family protein [Brucella sp. 6810]	Brucella sp. 6810
group_2345	WP_025200703	ATP-dependent helicase HrpB, partial [Brucella abortus]	Brucella abortus
group_2346	WP_070998063	M3 family metallopeptidase [Brucella inopinata]	Brucella inopinata
group_2347	WP_029956194	cbb3-type cytochrome c oxidase subunit I, partial [Brucella melitensis]	Brucella melitensis
group_2348	WP_138143855	MULTISPECIES: DEAD/DEAH box helicase [unclassified Brucella]	unclassified Brucella
group_2349	WP_076770966	MULTISPECIES: argininosuccinate synthase [unclassified Brucella]	unclassified Brucella
group_2350	WP_004682503	MULTISPECIES: hypothetical protein [Brucella]	Brucella
group_2351	WP_015799908	hypothetical protein [Brucella microti]	Brucella microti
group_2353	WP_002967156	MULTISPECIES: 4'-phosphopantetheinyl transferase [Brucella]	Brucella
group_2354	WP_004689903	MULTISPECIES: response regulator transcription factor [Brucella]	Brucella
group_2355	WP_065870129	30S ribosomal protein S1 [Brucella melitensis]	Brucella melitensis
group_2355	WP_006107517	30S ribosomal protein S1 [Brucella abortus]	Brucella abortus
group_2355	WP_002967062	MULTISPECIES: 30S ribosomal protein S1 [Brucella]	Brucella
group_2355	WP_006086681	MULTISPECIES: 30S ribosomal protein S1 [Brucella]	Brucella
group_2355	WP_006146582	30S ribosomal protein S1 [Brucella melitensis]	Brucella melitensis
group_2355	WP_065879781	MULTISPECIES: 30S ribosomal protein S1 [Brucella]	Brucella
group_2355	WP_002965274	MULTISPECIES: 30S ribosomal protein S1 [Brucella]	Brucella
group_2355	WP_141056828	30S ribosomal protein S1 [Brucella melitensis]	Brucella melitensis
group_2356	WP_014490230	MULTISPECIES: hypothetical protein [Brucella]	Brucella
group_2357	WP_002964973	MULTISPECIES: GNAT family N-acetyltransferase [Brucella]	Brucella
group_2358	WP_002964936	MULTISPECIES: M23 family metallopeptidase [Brucella]	Brucella
group_2359	WP_154708475	DNA polymerase III subunit alpha, partial [Brucella melitensis]	Brucella melitensis
group_236	WP_004684873	acetyl-CoA C-acetyltransferase [Brucella melitensis]	Brucella melitensis
group_2360	WP_002967786	MULTISPECIES: urease accessory protein UreD [Brucella]	Brucella
group_2361	WP_002964653	MULTISPECIES: hypothetical protein [Brucella]	Brucella
group_2363	WP_057056745	IS3 family transposase, partial [Brucella abortus]	Brucella abortus
group_2364	WP_206515323	cytochrome c oxidase subunit II [Brucella melitensis]	Brucella melitensis
group_2365	WP_206515326	hypothetical protein [Brucella melitensis]	Brucella melitensis
group_2366	WP_006135623	MULTISPECIES: Re/Si-specific NAD(P)(+) transhydrogenase subunit alpha [Brucella]	Brucella
group_2366	WP_006151783	MULTISPECIES: Re/Si-specific NAD(P)(+) transhydrogenase subunit alpha [Brucella]	Brucella
group_2366	WP_004684804	MULTISPECIES: Re/Si-specific NAD(P)(+) transhydrogenase subunit alpha [Brucella]	Brucella
group_2366	WP_206463590	Re/Si-specific NAD(P)(+) transhydrogenase subunit alpha [Brucella melitensis]	Brucella melitensis
group_2366	WP_054598431	MULTISPECIES: Re/Si-specific NAD(P)(+) transhydrogenase subunit alpha [Brucella]	Brucella
group_2366	WP_006254075	Re/Si-specific NAD(P)(+) transhydrogenase subunit alpha [Brucella melitensis]	Brucella melitensis
group_2366	WP_054593080	Re/Si-specific NAD(P)(+) transhydrogenase subunit alpha [Brucella melitensis]	Brucella melitensis
group_2367	WP_011005674	transcription-repair coupling factor [Brucella melitensis]	Brucella melitensis
group_2368	WP_126982396	dihydroorotase [Brucella melitensis]	Brucella melitensis
group_2369	WP_006174292	MULTISPECIES: molybdopterin molybdotransferase MoeA [Brucella]	Brucella
group_237	WP_004684874	3-hydroxyacyl-CoA dehydrogenase NAD-binding domain-containing protein [Brucella melitensis]	Brucella melitensis
group_2370	WP_002968225	MgtC/SapB family protein [Brucella abortus]	Brucella abortus
group_2371	WP_234430405	c-type cytochrome biogenesis protein CcmI, partial [Brucella melitensis]	Brucella melitensis
group_2372	WP_008508293	invasion associated locus B family protein [Brucella inopinata]	Brucella inopinata
group_2373	WP_154142862	class I SAM-dependent rRNA methyltransferase [Brucella sp. 10RB9210]	Brucella sp. 10RB9210
group_2374	WP_032450884	DUF882 domain-containing protein, partial [Brucella ceti]	Brucella ceti
group_2375	WP_075679008	SspB family protein, partial [Brucella abortus]	Brucella abortus
group_2376	WP_006149454	double-strand break repair helicase AddA, partial [Brucella melitensis]	Brucella melitensis
group_2377	WP_155119212	type I DNA topoisomerase, partial [Brucella melitensis]	Brucella melitensis
group_2378	WP_004685291	YdcF family protein [Brucella melitensis]	Brucella melitensis
group_2378	WP_004684555	MULTISPECIES: YdcF family protein [Brucella]	Brucella
group_2379	WP_120119758	AAA family ATPase, partial [Pseudomonas syringae]	Pseudomonas syringae
group_2381	WP_219624989	site-specific integrase, partial [Vibrio parahaemolyticus]	Vibrio parahaemolyticus
group_2382	WP_113002097	citrate synthase, partial [Brucella melitensis]	Brucella melitensis
group_2384	WP_154708477	ATP-binding cassette domain-containing protein, partial [Brucella melitensis]	Brucella melitensis
group_2385	WP_005978410	cytochrome c oxidase subunit 3 [Brucella ovis]	Brucella ovis
group_2386	WP_075678850	IS3-like element IS1953 family transposase, partial [Brucella abortus]	Brucella abortus
group_2387	WP_002970332	MULTISPECIES: hypothetical protein [Brucella]	Brucella
group_2389	WP_002970845	MULTISPECIES: hypothetical protein [Brucella]	Brucella
group_2391	WP_005972163	hypothetical protein [Brucella melitensis]	Brucella melitensis
group_2392	WP_023080973	4'-phosphopantetheinyl transferase [Brucella sp. 04-5288]	Brucella sp. 04-5288
group_2394	WP_002967157	MULTISPECIES: isochorismatase [Brucella]	Brucella
group_2395	WP_002966561	MULTISPECIES: molybdopterin-dependent oxidoreductase [Brucella]	Brucella
group_2396	WP_004681179	MULTISPECIES: hypothetical protein [Brucella]	Brucella
group_2397	WP_004685147	ATP-binding protein [Brucella melitensis]	Brucella melitensis
group_2398	WP_002966537	MULTISPECIES: response regulator transcription factor [Brucella]	Brucella
group_2399	WP_002966536	MULTISPECIES: response regulator [Brucella/Ochrobactrum group]	Brucella/Ochrobactrum group
group_2400	WP_004682503	MULTISPECIES: hypothetical protein [Brucella]	Brucella
group_2402	WP_002969380	MULTISPECIES: GIY-YIG nuclease family protein [Brucella]	Brucella
group_2404	WP_233274444	IS5 family transposase [Brucella abortus]	Brucella abortus
group_2405	WP_005975609	IS3 family transposase [Brucella melitensis]	Brucella melitensis
group_2406	WP_023035629	choline dehydrogenase, partial [Brucella abortus]	Brucella abortus
group_2407	WP_002963712	MULTISPECIES: hypothetical protein [Brucella]	Brucella
group_2408	WP_002966341	MULTISPECIES: hypothetical protein [Brucella]	Brucella
group_2409	WP_002966354	MULTISPECIES: response regulator transcription factor [Brucella]	Brucella
group_241	WP_004684936	MULTISPECIES: branched-chain amino acid ABC transporter permease [Brucella]	Brucella
group_2410	WP_002966365	MULTISPECIES: DUF2093 domain-containing protein [Brucella]	Brucella
group_2411	WP_002966369	MULTISPECIES: DUF4170 domain-containing protein [Brucella]	Brucella
group_2413	WP_162472439	hypothetical protein [Brucella suis]	Brucella suis
group_2414	WP_004685104	cytochrome c family protein [Brucella melitensis]	Brucella melitensis
group_2415	WP_005974677	hypothetical protein [Brucella melitensis]	Brucella melitensis
group_2416	WP_002966415	MULTISPECIES: hypothetical protein [Brucella]	Brucella
group_2418	WP_004681345	MULTISPECIES: GtrA family protein [Brucella]	Brucella
group_2419	WP_002972186	MULTISPECIES: hypothetical protein [Brucella]	Brucella
group_2420	WP_002972188	MULTISPECIES: hypothetical protein [Brucella]	Brucella
group_2421	WP_005971995	MULTISPECIES: hypothetical protein [Brucella]	Brucella
group_2422	WP_004686193	MULTISPECIES: hypothetical protein [Brucella]	Brucella
group_2423	WP_002964751	MULTISPECIES: NepR family anti-sigma factor [Brucella]	Brucella
group_2424	WP_002964808	MULTISPECIES: DUF1284 domain-containing protein [Brucella]	Brucella
group_2426	WP_002964823	MULTISPECIES: DUF1013 domain-containing protein [Brucella]	Brucella
group_2427	WP_032449631	YdcH family protein [Brucella abortus]	Brucella abortus
group_2428	WP_002964856	MULTISPECIES: 50S ribosomal protein L32 [Brucellaceae]	Brucellaceae
group_2429	WP_004684232	MULTISPECIES: 3-hydroxybutyrate dehydrogenase [Brucella]	Brucella
group_243	WP_004684956	MULTISPECIES: EamA family transporter [Brucella]	Brucella
group_2430	WP_006129385	YoaK family protein [Brucella abortus]	Brucella abortus
group_2432	WP_004685198	VOC family protein, partial [Brucella melitensis]	Brucella melitensis
group_2433	WP_004685326	LysR substrate-binding domain-containing protein [Brucella melitensis]	Brucella melitensis
group_2434	WP_076780379	MULTISPECIES: septal ring lytic transglycosylase RlpA family protein [unclassified Brucella]	unclassified Brucella
group_2435	WP_002971847	MULTISPECIES: hypothetical protein [Brucella]	Brucella
group_2437	WP_002965116	MULTISPECIES: hypothetical protein [Brucella]	Brucella
group_2438	WP_002968010	GFA family protein [Brucella abortus]	Brucella abortus
group_2440	WP_004684512	MULTISPECIES: D-alanyl-D-alanine carboxypeptidase family protein [Brucella]	Brucella
group_2441	WP_002968006	MULTISPECIES: hypothetical protein [Brucella]	Brucella
group_2443	WP_002965089	MULTISPECIES: J domain-containing protein [Brucella]	Brucella
group_2444	WP_127840811	helix-turn-helix domain-containing protein [Brucella melitensis]	Brucella melitensis
group_2445	WP_002967999	MULTISPECIES: DUF3108 domain-containing protein [Brucella]	Brucella
group_2446	WP_005974251	hypothetical protein [Brucella melitensis]	Brucella melitensis
group_2447	WP_002965068	MULTISPECIES: response regulator transcription factor [Brucella]	Brucella
group_2448	WP_002965067	MULTISPECIES: cyclic nucleotide-binding domain-containing protein [Brucella]	Brucella
group_2449	WP_004691103	MULTISPECIES: transporter substrate-binding domain-containing protein [Brucella]	Brucella
group_2450	WP_004686250	MULTISPECIES: GNAT family N-acetyltransferase [Brucella]	Brucella
group_2451	WP_002964973	MULTISPECIES: GNAT family N-acetyltransferase [Brucella]	Brucella
group_2452	WP_029661139	penicillin-binding protein 1A, partial [Brucella ceti]	Brucella ceti
group_2453	WP_006642063	transglycosylase domain-containing protein, partial [Brucella ceti]	Brucella ceti
group_2454	WP_002967499	MULTISPECIES: DUF6107 family protein [Brucella]	Brucella
group_2455	WP_006085224	HK97 family phage prohead protease [Brucella abortus]	Brucella abortus
group_2456	WP_004685509	phage major capsid protein [Brucella melitensis]	Brucella melitensis
group_2457	WP_004683346	MULTISPECIES: hypothetical protein [Brucella]	Brucella
group_2458	WP_004683443	MULTISPECIES: hypothetical protein [Brucella]	Brucella
group_246	WP_105984167	YbfB/YjiJ family MFS transporter [Brucella sp. BCCN 84-3]	Brucella sp. BCCN 84-3
group_2460	WP_004683475	MULTISPECIES: phage portal protein [Brucella]	Brucella
group_2461	WP_016650666	DUF992 domain-containing protein [Brucella abortus]	Brucella abortus
group_2461	WP_006106488	DUF992 domain-containing protein [Brucella abortus]	Brucella abortus
group_2462	WP_005969374	MULTISPECIES: TnsA endonuclease N-terminal domain-containing protein [Brucella]	Brucella
group_2463	WP_004683507	MULTISPECIES: ATP-binding protein [Brucella]	Brucella
group_2464	WP_002963873	MULTISPECIES: hypothetical protein [Brucella]	Brucella
group_2465	WP_002971487	MULTISPECIES: hypothetical protein [Brucella]	Brucella
group_2466	WP_203080284	heavy-metal-associated domain-containing protein [Brucella melitensis]	Brucella melitensis
group_2467	WP_009363471	MULTISPECIES: molybdopterin-guanine dinucleotide biosynthesis protein B [Brucella]	Brucella
group_2468	WP_005968957	hypothetical protein [Brucella melitensis]	Brucella melitensis
group_2469	WP_173679111	hypothetical protein [Brucella melitensis]	Brucella melitensis
group_247	WP_127840818	beta-ketoacyl-ACP synthase [Brucella melitensis]	Brucella melitensis
group_2470	WP_002965885	MULTISPECIES: DUF1656 domain-containing protein [Brucella]	Brucella
group_2471	WP_002972092	FAD-binding oxidoreductase [Brucella sp. 63/311]	Brucella sp. 63/311
group_2472	WP_002965974	MULTISPECIES: DUF2938 domain-containing protein [Brucella]	Brucella
group_2473	WP_016149355	CoA transferase subunit B [Brucella abortus]	Brucella abortus
group_2474	WP_002966007	MULTISPECIES: ABC transporter substrate-binding protein [Brucella]	Brucella
group_2475	WP_002966041	MULTISPECIES: hypothetical protein [Brucella]	Brucella
group_2476	WP_005971381	zinc-binding dehydrogenase [Brucella abortus]	Brucella abortus
group_2477	WP_002972070	MULTISPECIES: hypothetical protein [Brucella]	Brucella
group_2478	WP_002963427	MULTISPECIES: hypothetical protein [Brucella]	Brucella
group_2481	WP_005973867	hypothetical protein [Brucella melitensis]	Brucella melitensis
group_2482	WP_004682938	MULTISPECIES: TRAP transporter small permease subunit [Brucella]	Brucella
group_2485	WP_002966695	MULTISPECIES: Hsp70 family protein [Brucella]	Brucella
group_2486	WP_002963584	MULTISPECIES: DUF1344 domain-containing protein [Brucella]	Brucella
group_2487	WP_002963588	MULTISPECIES: exodeoxyribonuclease VII small subunit [Brucella/Ochrobactrum group]	Brucella/Ochrobactrum group
group_2488	WP_005973829	DedA family protein [Brucella melitensis]	Brucella melitensis
group_2489	WP_004683072	MULTISPECIES: GlsB/YeaQ/YmgE family stress response membrane protein [Brucella]	Brucella
group_249	WP_004685605	MULTISPECIES: N-acetylmuramoyl-L-alanine amidase [Brucella]	Brucella
group_2490	WP_004683079	MULTISPECIES: TlyA family RNA methyltransferase [Brucella]	Brucella
group_2491	WP_002967448	MULTISPECIES: TIGR00730 family Rossman fold protein [Brucella]	Brucella
group_2493	WP_032450966	IS481 family transposase [Brucella sp. 63/311]	Brucella sp. 63/311
group_2494	WP_002963936	MULTISPECIES: hypothetical protein [Brucella]	Brucella
group_2495	WP_002963959	MULTISPECIES: DUF3008 family protein [Brucella]	Brucella
group_2498	WP_004685600	GDYXXLXY domain-containing protein [Brucella melitensis]	Brucella melitensis
group_250	WP_002966100	MULTISPECIES: P1 family peptidase [Brucella]	Brucella
group_2500	WP_002968969	MULTISPECIES: hypothetical protein [Brucella]	Brucella
group_2501	WP_006191950	SURF1 family protein [Brucella suis]	Brucella suis
group_2502	WP_004681858	MULTISPECIES: alpha-ketoacid dehydrogenase subunit beta [Brucella]	Brucella
group_2503	WP_004684990	GbsR/MarR family transcriptional regulator [Brucella melitensis]	Brucella melitensis
group_2504	WP_002966151	MULTISPECIES: hypothetical protein [Brucella]	Brucella
group_2505	WP_004685012	glutamate-1-semialdehyde 2,1-aminomutase [Brucella melitensis]	Brucella melitensis
group_2506	WP_004681768	MULTISPECIES: putative colanic acid biosynthesis acetyltransferase [Brucella]	Brucella
group_2507	WP_004685017	porin family protein [Brucella melitensis]	Brucella melitensis
group_2509	WP_002966234	MULTISPECIES: catalase [Brucella]	Brucella
group_251	WP_004684982	DNA translocase FtsK [Brucella melitensis]	Brucella melitensis
group_2510	WP_004681646	MULTISPECIES: hypothetical protein [Brucella]	Brucella
group_2511	WP_005971772	MULTISPECIES: hypothetical protein [Brucella]	Brucella
group_2513	WP_002964193	MULTISPECIES: iron-sulfur cluster assembly scaffold protein [Brucella]	Brucella
group_2514	WP_004686436	MULTISPECIES: SPOR domain-containing protein [Brucella]	Brucella
group_2518	WP_004683774	MULTISPECIES: histidine phosphatase family protein [Brucella]	Brucella
group_2519	WP_005968706	MULTISPECIES: hypothetical protein [Brucella]	Brucella
group_2521	WP_004683769	MULTISPECIES: DUF922 domain-containing Zn-dependent protease [Brucella]	Brucella
group_2522	WP_011005196	MULTISPECIES: NAD(P)/FAD-dependent oxidoreductase [Brucella]	Brucella
group_2523	WP_002964144	MULTISPECIES: 2Fe-2S iron-sulfur cluster-binding protein [Brucella]	Brucella
group_2524	WP_002964140	MULTISPECIES: lipoprotein [Brucella]	Brucella
group_2525	WP_002966821	MULTISPECIES: ABC transporter ATP-binding protein [Brucella]	Brucella
group_2527	WP_004685627	MULTISPECIES: glycoside hydrolase family 108 protein [Brucella]	Brucella
group_2528	WP_002964103	MULTISPECIES: hypothetical protein [Brucella]	Brucella
group_2528	WP_087932825	hypothetical protein [Brucella melitensis]	Brucella melitensis
group_253	WP_004681859	MULTISPECIES: dihydrolipoamide acetyltransferase family protein [Brucella]	Brucella
group_2530	WP_008505386	L,D-transpeptidase [Brucella inopinata]	Brucella inopinata
group_2530	WP_005968467	MULTISPECIES: L,D-transpeptidase [Brucella]	Brucella
group_2533	WP_006012612	hypothetical protein [Brucella ovis]	Brucella ovis
group_2534	WP_004683818	MULTISPECIES: LysR substrate-binding domain-containing protein [Brucella]	Brucella
group_2535	WP_151660521	D-threitol dehydrogenase [Brucella intermedia]	Brucella intermedia
group_2536	WP_004684110	MULTISPECIES: porin family protein [Brucella]	Brucella
group_2537	WP_006119288	helix-turn-helix transcriptional regulator [Brucella abortus]	Brucella abortus
group_2538	WP_002964700	MULTISPECIES: hypothetical protein [Brucella]	Brucella
group_2539	WP_002964699	MULTISPECIES: cell cycle two-component system response regulator CtrA [Brucella]	Brucella
group_254	WP_002966146	MULTISPECIES: VOC family protein [Brucella]	Brucella
group_2540	WP_002969166	hypothetical protein [Brucella melitensis]	Brucella melitensis
group_2541	WP_011005050	MULTISPECIES: ABC transporter ATP-binding protein [Brucella]	Brucella
group_2543	WP_002964622	MULTISPECIES: BA14K family protein [Brucella]	Brucella
group_2544	WP_002964621	MULTISPECIES: cold-shock protein [Brucella]	Brucella
group_2545	WP_002964603	MULTISPECIES: hypothetical protein [Brucella]	Brucella
group_2546	WP_004684051	MULTISPECIES: hypothetical protein [Brucella]	Brucella
group_2548	WP_223597028	MULTISPECIES: invasion associated locus B family protein [Brucella]	Brucella
group_2549	WP_002964572	MULTISPECIES: hypothetical protein [Brucella]	Brucella
group_255	WP_025209967	NAD(P)/FAD-dependent oxidoreductase [Brucella melitensis]	Brucella melitensis
group_2550	WP_002964569	MULTISPECIES: alkylphosphonate utilization protein [Brucella]	Brucella
group_2551	WP_004685757	CreA family protein [Brucella melitensis]	Brucella melitensis
group_2552	WP_004684007	MULTISPECIES: SspB family protein [Brucella]	Brucella
group_2553	WP_004685743	PLP-dependent aminotransferase family protein [Brucella melitensis]	Brucella melitensis
group_2554	WP_002964485	MULTISPECIES: PhzF family phenazine biosynthesis protein [Brucella]	Brucella
group_2555	WP_002969568	MULTISPECIES: pyridoxamine 5'-phosphate oxidase family protein [Brucella]	Brucella
group_2558	WP_002969562	MULTISPECIES: hypothetical protein [Brucella]	Brucella
group_2559	WP_002964382	MULTISPECIES: gamma carbonic anhydrase family protein [Brucella]	Brucella
group_2560	WP_004683934	MULTISPECIES: PAS domain-containing protein [Brucella]	Brucella
group_2561	WP_004683929	MULTISPECIES: hypothetical protein [Brucella]	Brucella
group_2562	WP_004683926	MULTISPECIES: 50S ribosomal protein L23 [Brucella]	Brucella
group_2563	WP_002967724	MULTISPECIES: DUF924 family protein [Brucella]	Brucella
group_2564	WP_002964311	MULTISPECIES: hypothetical protein [Brucella]	Brucella
group_2565	WP_004683905	MULTISPECIES: hypothetical protein [Brucella]	Brucella
group_2566	WP_004683894	MULTISPECIES: DUF1489 family protein [Brucella]	Brucella
group_2567	WP_002964288	MULTISPECIES: translation elongation factor Ts [Brucella]	Brucella
group_2568	WP_004682379	MULTISPECIES: LacI family DNA-binding transcriptional regulator [Brucella]	Brucella
group_2569	WP_002965704	MULTISPECIES: hypothetical protein [Brucella]	Brucella
group_257	WP_004685019	glycosyltransferase family 4 protein [Brucella melitensis]	Brucella melitensis
group_2570	WP_008936650	MULTISPECIES: Tex family protein [unclassified Brucella]	unclassified Brucella
group_2571	WP_004682211	MULTISPECIES: hypothetical protein [Brucella]	Brucella
group_2572	WP_002965418	MULTISPECIES: trimeric intracellular cation channel family protein [Brucella]	Brucella
group_2573	WP_002965436	MULTISPECIES: hypothetical protein [Brucella]	Brucella
group_2575	WP_005977916	FABP family protein [Brucella ovis]	Brucella ovis
group_2577	WP_004684725	MULTISPECIES: AlpA family transcriptional regulator [Brucella]	Brucella
group_2578	WP_002965500	MULTISPECIES: hypothetical protein [Brucella]	Brucella
group_2579	WP_002965505	MULTISPECIES: hypothetical protein [Brucella]	Brucella
group_2580	WP_004684728	MULTISPECIES: winged helix-turn-helix domain-containing protein [Brucella]	Brucella
group_2581	WP_005973917	hypothetical protein [Brucella melitensis]	Brucella melitensis
group_2582	WP_002965511	MULTISPECIES: hypothetical protein [Brucella]	Brucella
group_2583	WP_002965514	MULTISPECIES: hypothetical protein [Brucella]	Brucella
group_2584	WP_002965516	MULTISPECIES: hypothetical protein [Brucella]	Brucella
group_2585	WP_002967122	MULTISPECIES: transcriptional regulator [Brucella]	Brucella
group_2586	WP_004684733	MULTISPECIES: AbiH family protein [Brucella]	Brucella
group_2587	WP_002965521	MULTISPECIES: helix-turn-helix transcriptional regulator [Brucella]	Brucella
group_2588	WP_002969538	MULTISPECIES: hypothetical protein [Brucella]	Brucella
group_2589	WP_002965523	MULTISPECIES: hypothetical protein [Brucella]	Brucella
group_259	WP_004685058	MULTISPECIES: substrate-binding domain-containing protein [Brucella]	Brucella
group_2590	WP_002965526	MULTISPECIES: hypothetical protein [Brucella]	Brucella
group_2591	WP_002971643	MULTISPECIES: GcrA family cell cycle regulator [Brucella]	Brucella
group_2593	WP_002965530	MULTISPECIES: Maf-like protein [Brucella]	Brucella
group_2596	WP_002965839	MULTISPECIES: nickel ABC transporter permease subunit NikB [Brucella]	Brucella
group_2599	WP_032451909	FHIPEP family type III secretion protein [Brucella melitensis]	Brucella melitensis
group_2601	WP_004683822	MULTISPECIES: tRNA-guanine transglycosylase, partial [Brucella]	Brucella
group_2603	WP_006073930	ABC transporter ATP-binding protein [Brucella suis]	Brucella suis
group_2605	WP_004687753	thioredoxin domain-containing protein [Brucella neotomae]	Brucella neotomae
group_2606	WP_076778207	MULTISPECIES: NfeD family protein [unclassified Brucella]	unclassified Brucella
group_2607	WP_004687552	hypothetical protein [Brucella neotomae]	Brucella neotomae
group_2608	WP_032450578	UbiD family decarboxylase, partial [Brucella pinnipedialis]	Brucella pinnipedialis
group_2609	WP_187959667	LysR substrate-binding domain-containing protein [Brucella sp. 6810]	Brucella sp. 6810
group_261	WP_006097754	peptidase U32 family protein [Brucella abortus]	Brucella abortus
group_261	WP_023080469	peptidase U32 family protein [Brucella abortus]	Brucella abortus
group_2610	WP_127844091	LysR substrate-binding domain-containing protein, partial [Brucella melitensis]	Brucella melitensis
group_2611	WP_243463552	FAD/NAD(P)-binding oxidoreductase, partial [Brucella suis]	Brucella suis
group_2612	WP_141059814	gamma-glutamyl-gamma-aminobutyrate hydrolase family protein, partial [Brucella melitensis]	Brucella melitensis
group_2613	WP_002966414	hypothetical protein [Brucella abortus]	Brucella abortus
group_2614	WP_206451875	hypothetical protein, partial [Brucella melitensis]	Brucella melitensis
group_2615	WP_198006121	hypothetical protein [Brucella sp. NVSL 07-0026]	Brucella sp. NVSL 07-0026
group_2617	WP_006642931	MULTISPECIES: hypothetical protein [Brucella]	Brucella
group_2618	WP_004689129	histidine ammonia-lyase, partial [Brucella suis]	Brucella suis
group_2619	WP_025199963	IS6-like element IS2020 family transposase, partial [Brucella abortus]	Brucella abortus
group_2620	WP_160318693	MULTISPECIES: IS6 family transposase, partial [Brucella]	Brucella
group_2621	WP_080000531	hypothetical protein, partial [Brucella abortus]	Brucella abortus
group_2622	WP_005970024	MULTISPECIES: recombinase family protein [Brucella]	Brucella
group_2623	WP_032450957	winged helix-turn-helix domain-containing protein, partial [Brucella ceti]	Brucella ceti
group_2624	WP_004688315	molybdopterin-guanine dinucleotide biosynthesis protein B [Brucella neotomae]	Brucella neotomae
group_2625	WP_019443534	3-hydroxyacyl-CoA dehydrogenase, partial [Brucella abortus]	Brucella abortus
group_2626	WP_002964621	MULTISPECIES: cold-shock protein [Brucella]	Brucella
group_2627	WP_234821729	autotransporter-associated beta strand repeat-containing protein, partial [Brucella suis]	Brucella suis
group_2628	WP_019443805	MULTISPECIES: type 1 glutamine amidotransferase domain-containing protein, partial [Brucella]	Brucella
group_2629	WP_009363697	class 1b ribonucleoside-diphosphate reductase subunit alpha [Brucella sp. BO2]	Brucella sp. BO2
group_2630	WP_083699698	MULTISPECIES: class 1b ribonucleoside-diphosphate reductase subunit alpha [unclassified Brucella]	unclassified Brucella
group_2631	WP_006015997	hypothetical protein [Brucella ovis]	Brucella ovis
group_2632	WP_017403577	MOSC domain-containing protein, partial [Brucella melitensis]	Brucella melitensis
group_2633	WP_016650775	altronate dehydratase family protein [Brucella abortus]	Brucella abortus
group_2634	WP_019444444	phosphoglycerate kinase, partial [Brucella melitensis]	Brucella melitensis
group_2634	WP_017403602	phosphoglycerate kinase, partial [Brucella melitensis]	Brucella melitensis
group_2635	WP_017403604	transketolase, partial [Brucella melitensis]	Brucella melitensis
group_2636	WP_017403604	transketolase, partial [Brucella melitensis]	Brucella melitensis
group_2637	WP_017403607	4-hydroxythreonine-4-phosphate dehydrogenase PdxA, partial [Brucella melitensis]	Brucella melitensis
group_2638	WP_017403607	4-hydroxythreonine-4-phosphate dehydrogenase PdxA, partial [Brucella melitensis]	Brucella melitensis
group_2639	WP_017403609	peptidylprolyl isomerase, partial [Brucella melitensis]	Brucella melitensis
group_264	WP_196586889	hypothetical protein [Brucella abortus]	Brucella abortus
group_2640	WP_029689694	ATP-binding cassette domain-containing protein, partial [Brucella melitensis]	Brucella melitensis
group_2641	WP_025200781	MFS transporter, partial [Brucella melitensis]	Brucella melitensis
group_2642	WP_017403627	ABC-F family ATP-binding cassette domain-containing protein, partial [Brucella melitensis]	Brucella melitensis
group_2643	WP_080589759	ABC-F family ATP-binding cassette domain-containing protein, partial [Brucella melitensis]	Brucella melitensis
group_2644	WP_076780798	MULTISPECIES: biotin transporter BioY [unclassified Brucella]	unclassified Brucella
group_2645	WP_019444458	AMP-binding protein, partial [Brucella melitensis]	Brucella melitensis
group_2646	WP_017403648	NADH:flavin oxidoreductase/NADH oxidase family protein, partial [Brucella melitensis]	Brucella melitensis
group_2647	WP_017403649	extracellular solute-binding protein, partial [Brucella melitensis]	Brucella melitensis
group_2648	WP_017403654	GntR family transcriptional regulator, partial [Brucella melitensis]	Brucella melitensis
group_2649	WP_017403658	glucuronate isomerase, partial [Brucella melitensis]	Brucella melitensis
group_265	WP_004683847	MULTISPECIES: SurA N-terminal domain-containing protein [Brucella]	Brucella
group_2650	WP_002971137	phosphoglucosamine mutase [Brucella abortus]	Brucella abortus
group_2653	WP_069125173	ABC transporter ATP-binding protein [Brucella melitensis]	Brucella melitensis
group_2654	WP_005971330	hypothetical protein [Brucella melitensis]	Brucella melitensis
group_2655	WP_002969534	MULTISPECIES: hypothetical protein [Brucella]	Brucella
group_2657	WP_025198605	recombinase family protein, partial [Brucella melitensis]	Brucella melitensis
group_2658	WP_008934063	DEAD/DEAH box helicase, partial [Brucella sp. NVSL 07-0026]	Brucella sp. NVSL 07-0026
group_266	WP_127840802	glutamine amidotransferase [Brucella melitensis]	Brucella melitensis
group_2660	WP_080114798	MULTISPECIES: hypothetical protein [Brucella]	Brucella
group_2661	WP_002964066	hypothetical protein [Brucella abortus]	Brucella abortus
group_2663	WP_002970219	MULTISPECIES: hypothetical protein [Brucella]	Brucella
group_2665	WP_002964434	MULTISPECIES: entericidin A/B family lipoprotein [Brucella]	Brucella
group_2667	WP_006240014	hypothetical protein [Brucella abortus]	Brucella abortus
group_2669	WP_006259088	ABC transporter substrate-binding protein [Brucella melitensis]	Brucella melitensis
group_2670	WP_141059809	FAD-binding protein, partial [Brucella melitensis]	Brucella melitensis
group_2672	WP_105984781	hypothetical protein, partial [Brucella sp. BCCN 84-3]	Brucella sp. BCCN 84-3
group_2673	WP_019443943	thioredoxin domain-containing protein, partial [Brucella suis]	Brucella suis
group_2674	WP_004685132	MULTISPECIES: aminotransferase class IV family protein [Brucella]	Brucella
group_2675	WP_154707465	protein translocase subunit SecD, partial [Brucella suis]	Brucella suis
group_2676	WP_129171604	IS5 family transposase, partial [Brucella canis]	Brucella canis
group_2677	WP_243463523	homoserine dehydrogenase, partial [Brucella suis]	Brucella suis
group_2678	WP_006072672	hypothetical protein [Brucella suis]	Brucella suis
group_2680	WP_181405948	ferrochelatase, partial [Brucella melitensis]	Brucella melitensis
group_2682	WP_244391811	MULTISPECIES: BRO family protein [Brucella]	Brucella
group_2684	WP_141065208	hypothetical protein [Brucella melitensis]	Brucella melitensis
group_2688	XP_001245276	silencing information regulator [Coccidioides immitis RS]	Coccidioides immitis RS
group_2689	WP_141065209	allantoate permease family MFS transporter, partial [Brucella melitensis]	Brucella melitensis
group_269	WP_004684044	MULTISPECIES: neutral zinc metallopeptidase [Brucella]	Brucella
group_2691	WP_210242394	hypothetical protein, partial [Brucella melitensis]	Brucella melitensis
group_2692	WP_210242397	hypothetical protein, partial [Brucella melitensis]	Brucella melitensis
group_2693	WP_003507130	MULTISPECIES: transposase [Hyphomicrobiales]	Hyphomicrobiales
group_2694	WP_004687345	HlyD family efflux transporter periplasmic adaptor subunit [Brucella neotomae]	Brucella neotomae
group_2694	WP_008536572	MULTISPECIES: HlyD family efflux transporter periplasmic adaptor subunit [Brucella]	Brucella
group_2695	WP_202092777	acetyl-CoA C-acyltransferase [Sphingomonas aliaeris]	Sphingomonas aliaeris
group_2696	WP_016057044	hypothetical protein [Brucella melitensis]	Brucella melitensis
group_2697	WP_016057054	hypothetical protein [Brucella melitensis]	Brucella melitensis
group_2698	WP_181406592	PriCT-2 domain-containing protein, partial [Brucella melitensis]	Brucella melitensis
group_2699	YP_007002034	major head protein [Brucella phage Tb]	Brucella phage Tb
group_270	WP_004685759	MULTISPECIES: penicillin-binding protein 2 [Brucella]	Brucella
group_2700	YP_007002066	DNA primase [Brucella phage Tb]	Brucella phage Tb
group_2700	YP_007002123	DNA primase [Brucella phage Pr]	Brucella phage Pr
group_2701	WP_016057100	hypothetical protein [Brucella melitensis]	Brucella melitensis
group_2702	WP_141142235	ATP-binding protein [Brucella melitensis]	Brucella melitensis
group_2703	WP_016057098	hypothetical protein [Brucella melitensis]	Brucella melitensis
group_2704	WP_016057088	hypothetical protein [Brucella melitensis]	Brucella melitensis
group_2705	WP_141142238	hypothetical protein [Brucella melitensis]	Brucella melitensis
group_2706	WP_016057065	GNAT family protein [Brucella melitensis]	Brucella melitensis
group_2707	WP_210243969	hypothetical protein, partial [Brucella melitensis]	Brucella melitensis
group_2708	YP_007002048	hypothetical protein F354_gp40 [Brucella phage Tb]	Brucella phage Tb
group_2709	WP_016057084	hypothetical protein [Brucella melitensis]	Brucella melitensis
group_2710	YP_007002050	hypothetical protein F354_gp42 [Brucella phage Tb]	Brucella phage Tb
group_2711	WP_016057061	hypothetical protein [Brucella melitensis]	Brucella melitensis
group_2712	YP_007002020	portal protein [Brucella phage Tb]	Brucella phage Tb
group_2713	WP_181406594	ribonuclease H-like domain-containing protein, partial [Brucella melitensis]	Brucella melitensis
group_2714	WP_016057094	HNH endonuclease [Brucella melitensis]	Brucella melitensis
group_2716	WP_016057092	putative type III restriction endonuclease [Brucella melitensis]	Brucella melitensis
group_2717	WP_016057091	DUF6378 domain-containing protein [Brucella melitensis]	Brucella melitensis
group_2718	WP_016057046	hypothetical protein [Brucella melitensis]	Brucella melitensis
group_2719	WP_016057052	hypothetical protein [Brucella melitensis]	Brucella melitensis
group_272	WP_004683961	MULTISPECIES: cobyric acid synthase [Brucella]	Brucella
group_2720	WP_217700908	hypothetical protein, partial [Bacillus anthracis]	Bacillus anthracis
group_2721	WP_210243968	hypothetical protein, partial [Brucella melitensis]	Brucella melitensis
group_2722	WP_016057074	hypothetical protein [Brucella melitensis]	Brucella melitensis
group_2723	WP_141142236	hypothetical protein, partial [Brucella melitensis]	Brucella melitensis
group_2724	WP_210243967	hypothetical protein, partial [Brucella melitensis]	Brucella melitensis
group_2725	YP_007002073	terminase large subunit [Brucella phage Pr]	Brucella phage Pr
group_2726	YP_007002015	terminase large subunit [Brucella phage Tb]	Brucella phage Tb
group_2727	WP_014315854	MULTISPECIES: hypothetical protein [Brucella]	Brucella
group_2729	WP_041498644	acetoin utilization protein AcuC, partial [Staphylococcus aureus]	Staphylococcus aureus
group_2730	WP_072491339	cysteine--tRNA ligase [Staphylococcus aureus]	Staphylococcus aureus
group_2732	WP_015799728	ferritin family protein [Brucella microti]	Brucella microti
group_2733	WP_210243437	hypothetical protein, partial [Brucella melitensis]	Brucella melitensis
group_2734	WP_234430219	hydantoinase/oxoprolinase family protein, partial [Brucella melitensis]	Brucella melitensis
group_2735	WP_029692595	sensor domain-containing diguanylate cyclase, partial [Brucella abortus]	Brucella abortus
group_2736	XP_003191096	small nucleolar ribonucleoprotein, putative [Cryptococcus gattii WM276]	Cryptococcus gattii WM276
group_2738	WP_006070888	indole-3-glycerol phosphate synthase TrpC [Brucella suis]	Brucella suis
group_2739	WP_134792417	IS3 family transposase [Brucella ceti]	Brucella ceti
group_2740	WP_139974386	Lrp/AsnC family transcriptional regulator [Ochrobactrum sp. CGA5]	Ochrobactrum sp. CGA5
group_2741	WP_004687408	MULTISPECIES: hypothetical protein [Brucella]	Brucella
group_2742	WP_141059732	ACP S-malonyltransferase, partial [Brucella melitensis]	Brucella melitensis
group_2743	WP_217754964	hypothetical protein [Escherichia coli]	Escherichia coli
group_2744	WP_006073487	MULTISPECIES: TraK family protein [Proteobacteria]	Proteobacteria
group_2745	WP_138145376	(2,3-dihydroxybenzoyl)adenylate synthase [Brucella sp. 10RB9215]	Brucella sp. 10RB9215
group_2746	WP_141173035	cache domain-containing protein, partial [Brucella melitensis]	Brucella melitensis
group_2747	WP_004682840	MULTISPECIES: glucose-6-phosphate isomerase [Brucella]	Brucella
group_2748	WP_141173038	sigma 54-interacting transcriptional regulator, partial [Brucella melitensis]	Brucella melitensis
group_2750	WP_087907811	nitric oxide reductase activation protein NorD [Brucella melitensis]	Brucella melitensis
group_2751	WP_141050965	FAD-binding oxidoreductase, partial [Brucella melitensis]	Brucella melitensis
group_2752	WP_141050973	ABC transporter permease subunit, partial [Brucella melitensis]	Brucella melitensis
group_2753	WP_087930919	1-(5-phosphoribosyl)-5-[(5-phosphoribosylamino)methylideneamino]imidazole-4-carboxamide isomerase [Brucella melitensis]	Brucella melitensis
group_2755	WP_002969196	hypothetical protein [Brucella suis]	Brucella suis
group_276	WP_004684759	penicillin acylase family protein [Brucella melitensis]	Brucella melitensis
group_2761	WP_181405281	GTP-binding protein, partial [Brucella melitensis]	Brucella melitensis
group_2767	WP_138785955	IclR family transcriptional regulator [Brucella haematophila]	Brucella haematophila
group_2768	WP_019443987	creatininase family protein, partial [Brucella suis]	Brucella suis
group_2769	WP_141065114	MC/SLC25 family protein, partial [Brucella melitensis]	Brucella melitensis
group_277	WP_002967386	MULTISPECIES: acetoin dehydrogenase dihydrolipoyllysine-residue acetyltransferase subunit [Brucella]	Brucella
group_2771	WP_002969624	MULTISPECIES: hypothetical protein [Brucella]	Brucella
group_2772	WP_004689603	aspartate--tRNA ligase [Brucella suis]	Brucella suis
group_2773	WP_181404785	urea transporter, partial [Brucella melitensis]	Brucella melitensis
group_2774	WP_004684724	MULTISPECIES: hypothetical protein [Brucella]	Brucella
group_2775	WP_141059842	cobalt-precorrin-5B (C(1))-methyltransferase [Brucella melitensis]	Brucella melitensis
group_2776	WP_141049072	AAA family ATPase, partial [Brucella melitensis]	Brucella melitensis
group_2777	WP_143254961	bifunctional precorrin-2 dehydrogenase/sirohydrochlorin ferrochelatase, partial [Brucella abortus]	Brucella abortus
group_2778	WP_141049140	phytoene/squalene synthase family protein, partial [Brucella melitensis]	Brucella melitensis
group_2779	WP_141049132	HAD-IC family P-type ATPase, partial [Brucella melitensis]	Brucella melitensis
group_278	WP_006175113	MULTISPECIES: ABC transporter ATP-binding protein [Brucella]	Brucella
group_2780	WP_019443782	VOC family protein, partial [Brucella abortus]	Brucella abortus
group_2781	WP_181404786	AI-2E family transporter, partial [Brucella melitensis]	Brucella melitensis
group_2782	WP_004684593	MULTISPECIES: glyoxylate/hydroxypyruvate reductase A [Brucella]	Brucella
group_2783	WP_141049083	carbamoyl phosphate synthase small subunit, partial [Brucella melitensis]	Brucella melitensis
group_2784	WP_141049106	ATP phosphoribosyltransferase, partial [Brucella melitensis]	Brucella melitensis
group_2785	WP_202110581	precorrin-4 C(11)-methyltransferase, partial [Brucella abortus]	Brucella abortus
group_2786	WP_141049085	GntR family transcriptional regulator, partial [Brucella melitensis]	Brucella melitensis
group_2787	WP_141049137	DUF4175 family protein, partial [Brucella melitensis]	Brucella melitensis
group_2788	WP_141049105	peptidoglycan-binding protein, partial [Brucella melitensis]	Brucella melitensis
group_2789	WP_006161882	MULTISPECIES: SEL1-like repeat protein [Brucella]	Brucella
group_2789	WP_005975171	SEL1-like repeat protein [Brucella melitensis]	Brucella melitensis
group_2789	WP_105985037	SEL1-like repeat protein [Brucella sp. BCCN 84-3]	Brucella sp. BCCN 84-3
group_279	WP_006147377	NAD(P)/FAD-dependent oxidoreductase [Brucella melitensis]	Brucella melitensis
group_2790	WP_115636391	SEL1-like repeat protein [Brucella melitensis]	Brucella melitensis
group_2791	WP_141068161	hypothetical protein, partial [Brucella melitensis]	Brucella melitensis
group_2792	WP_210242169	hypothetical protein, partial [Brucella melitensis]	Brucella melitensis
group_2793	WP_210242157	hypothetical protein, partial [Brucella melitensis]	Brucella melitensis
group_2794	WP_210242154	hypothetical protein, partial [Brucella melitensis]	Brucella melitensis
group_2795	XP_003836382	hypothetical protein LEMA_P039180.1 [Leptosphaeria maculans JN3]	Leptosphaeria maculans JN3
group_2796	WP_210242162	hypothetical protein, partial [Brucella melitensis]	Brucella melitensis
group_2797	WP_141068138	kinesin, partial [Brucella melitensis]	Brucella melitensis
group_2798	WP_141068138	kinesin, partial [Brucella melitensis]	Brucella melitensis
group_2799	WP_005973133	hypothetical protein [Brucella melitensis]	Brucella melitensis
group_2799	WP_141056762	kinesin [Brucella melitensis]	Brucella melitensis
group_280	WP_046722168	alpha/beta hydrolase [Brucella melitensis]	Brucella melitensis
group_2801	WP_210242167	hypothetical protein, partial [Brucella melitensis]	Brucella melitensis
group_2802	WP_141068159	hypothetical protein, partial [Brucella melitensis]	Brucella melitensis
group_2803	WP_141049016	3,4-dihydroxy-2-butanone-4-phosphate synthase, partial [Brucella melitensis]	Brucella melitensis
group_2804	WP_234430187	2Fe-2S iron-sulfur cluster-binding protein, partial [Brucella melitensis]	Brucella melitensis
group_2805	WP_141049014	DUF6460 domain-containing protein, partial [Brucella melitensis]	Brucella melitensis
group_2806	WP_002968551	FAD-binding oxidoreductase [Brucella abortus]	Brucella abortus
group_2806	WP_002965742	MULTISPECIES: FAD-binding oxidoreductase [Brucella]	Brucella
group_2806	WP_057056636	FAD-binding oxidoreductase [Brucella abortus]	Brucella abortus
group_2806	WP_004684831	FAD-binding oxidoreductase [Brucella melitensis]	Brucella melitensis
group_2806	WP_006254083	FAD-binding oxidoreductase [Brucella melitensis]	Brucella melitensis
group_2806	WP_004682293	MULTISPECIES: FAD-binding oxidoreductase [Brucella]	Brucella
group_2807	WP_004689268	mitofilin family membrane protein [Brucella suis]	Brucella suis
group_2808	WP_195155620	DUF6456 domain-containing protein [Brucella abortus]	Brucella abortus
group_2809	WP_141049034	autotransporter-associated beta strand repeat-containing protein, partial [Brucella melitensis]	Brucella melitensis
group_2810	WP_008934253	phospho-N-acetylmuramoyl-pentapeptide-transferase [Brucella sp. NVSL 07-0026]	Brucella sp. NVSL 07-0026
group_2811	WP_141049038	glutamine-hydrolyzing carbamoyl-phosphate synthase small subunit, partial [Brucella melitensis]	Brucella melitensis
group_2812	WP_141059797	ATP-binding cassette domain-containing protein, partial [Brucella melitensis]	Brucella melitensis
group_2813	WP_141059851	aldehyde dehydrogenase family protein, partial [Brucella melitensis]	Brucella melitensis
group_2814	WP_141059811	ATP-binding cassette domain-containing protein, partial [Brucella melitensis]	Brucella melitensis
group_2815	WP_006084831	ABC transporter permease [Brucella abortus]	Brucella abortus
group_2816	WP_006137827	heavy metal translocating P-type ATPase [Brucella melitensis]	Brucella melitensis
group_2816	WP_006144702	heavy metal translocating P-type ATPase [Brucella melitensis]	Brucella melitensis
group_2816	WP_004684705	MULTISPECIES: heavy metal translocating P-type ATPase [Brucella]	Brucella
group_2816	WP_006146403	heavy metal translocating P-type ATPase [Brucella melitensis]	Brucella melitensis
group_2816	WP_087907753	heavy metal translocating P-type ATPase [Brucella melitensis]	Brucella melitensis
group_2817	WP_141060528	heavy metal translocating P-type ATPase, partial [Brucella melitensis]	Brucella melitensis
group_2818	WP_234430205	exodeoxyribonuclease VII large subunit, partial [Brucella melitensis]	Brucella melitensis
group_2819	WP_016650594	shikimate 5-dehydrogenase, partial [Brucella ovis]	Brucella ovis
group_2820	WP_243463229	N-acetylmannosamine-6-phosphate 2-epimerase, partial [Brucella suis]	Brucella suis
group_2821	WP_141059803	ABC transporter ATP-binding protein, partial [Brucella melitensis]	Brucella melitensis
group_2822	WP_006204394	TIGR02302 family protein [Brucella suis]	Brucella suis
group_2822	WP_006071695	TIGR02302 family protein [Brucella suis]	Brucella suis
group_2823	WP_231419953	ABC transporter transmembrane domain-containing protein, partial [Pontibacillus sp. HN14]	Pontibacillus sp. HN14
group_2824	WP_141059845	bifunctional diaminohydroxyphosphoribosylaminopyrimidine deaminase/5-amino-6-(5-phosphoribosylamino)uracil reductase RibD, partial [Brucella melitensis]	Brucella melitensis
group_2825	WP_032450645	translocation/assembly module TamB domain-containing protein, partial [Brucella pinnipedialis]	Brucella pinnipedialis
group_2826	WP_032450645	translocation/assembly module TamB domain-containing protein, partial [Brucella pinnipedialis]	Brucella pinnipedialis
group_2827	WP_005974112	translocation/assembly module TamB domain-containing protein [Brucella melitensis]	Brucella melitensis
group_2828	WP_141059835	FAD-binding dehydrogenase, partial [Brucella melitensis]	Brucella melitensis
group_2829	WP_141059835	FAD-binding dehydrogenase, partial [Brucella melitensis]	Brucella melitensis
group_283	WP_004689959	MULTISPECIES: DUF459 domain-containing protein [Brucella]	Brucella
group_2830	WP_141059835	FAD-binding dehydrogenase, partial [Brucella melitensis]	Brucella melitensis
group_2831	WP_006151503	MULTISPECIES: lysophospholipid acyltransferase family protein [Brucella]	Brucella
group_2832	WP_141060532	DUF2163 domain-containing protein, partial [Brucella melitensis]	Brucella melitensis
group_2833	WP_243463668	thiamine pyrophosphate-binding protein, partial [Brucella suis]	Brucella suis
group_2834	WP_141060526	branched-chain amino acid ABC transporter permease, partial [Brucella melitensis]	Brucella melitensis
group_2835	WP_197687812	DMT family transporter [Brucella melitensis]	Brucella melitensis
group_2836	WP_141059876	molybdopterin-dependent oxidoreductase, partial [Brucella melitensis]	Brucella melitensis
group_2837	WP_006175255	MULTISPECIES: Tex family protein [Brucella]	Brucella
group_2838	WP_006268197	hypothetical protein [Brucella melitensis]	Brucella melitensis
group_2839	WP_141059869	argininosuccinate lyase, partial [Brucella melitensis]	Brucella melitensis
group_284	WP_141066583	ATP-binding cassette domain-containing protein [Brucella melitensis]	Brucella melitensis
group_2840	WP_141059878	NADH-quinone oxidoreductase subunit NuoN, partial [Brucella melitensis]	Brucella melitensis
group_2841	WP_243463622	L-threonylcarbamoyladenylate synthase, partial [Brucella suis]	Brucella suis
group_2842	WP_141062196	DEAD/DEAH box helicase, partial [Brucella melitensis]	Brucella melitensis
group_2843	WP_141061817	transporter substrate-binding domain-containing protein, partial [Brucella melitensis]	Brucella melitensis
group_2844	WP_243463482	iron-sulfur cluster-binding domain-containing protein, partial [Brucella suis]	Brucella suis
group_2846	WP_005972299	2,3-bisphosphoglycerate-dependent phosphoglycerate mutase [Brucella melitensis]	Brucella melitensis
group_2847	WP_006152108	hypothetical protein [Brucella melitensis]	Brucella melitensis
group_2849	WP_210243521	hypothetical protein, partial [Brucella melitensis]	Brucella melitensis
group_285	WP_004685076	nitric oxide reductase activation protein NorD [Brucella melitensis]	Brucella melitensis
group_2851	WP_005974103	aconitate hydratase AcnA [Brucella melitensis]	Brucella melitensis
group_2852	WP_210243535	hypothetical protein, partial [Brucella melitensis]	Brucella melitensis
group_2853	WP_141059682	hypothetical protein [Brucella melitensis]	Brucella melitensis
group_2854	WP_154143157	helix-turn-helix domain-containing protein, partial [Brucella sp. 10RB9210]	Brucella sp. 10RB9210
group_2855	WP_110755360	LCP family protein, partial [Cutibacterium acnes]	Cutibacterium acnes
group_2856	WP_210243520	hypothetical protein, partial [Brucella melitensis]	Brucella melitensis
group_2857	WP_141059689	ribonuclease D, partial [Brucella melitensis]	Brucella melitensis
group_2858	WP_076771098	MULTISPECIES: class I SAM-dependent methyltransferase [unclassified Brucella]	unclassified Brucella
group_2861	WP_181404045	SET domain-containing methyltransferase, partial [Brucella melitensis]	Brucella melitensis
group_2862	WP_181404045	SET domain-containing methyltransferase, partial [Brucella melitensis]	Brucella melitensis
group_2865	WP_204469912	hypothetical protein, partial [Bifidobacterium pullorum]	Bifidobacterium pullorum
group_2866	WP_196215310	hypothetical protein [Brucella melitensis]	Brucella melitensis
group_2869	WP_154818384	hypothetical protein, partial [Brucella melitensis]	Brucella melitensis
group_287	WP_014489366	ABC transporter permease [Brucella melitensis]	Brucella melitensis
group_2870	WP_210243671	PAS domain-containing protein, partial [Brucella melitensis]	Brucella melitensis
group_2871	WP_210243513	hypothetical protein, partial [Brucella melitensis]	Brucella melitensis
group_2874	WP_210239700	hypothetical protein, partial [Brucella melitensis]	Brucella melitensis
group_2876	WP_154818390	GNAT family N-acetyltransferase [Brucella melitensis]	Brucella melitensis
group_2878	WP_210243689	hypothetical protein, partial [Brucella melitensis]	Brucella melitensis
group_288	WP_006280441	sugar ABC transporter permease [Brucella suis]	Brucella suis
group_2880	WP_154818372	hypothetical protein [Brucella melitensis]	Brucella melitensis
group_2882	WP_154818377	Con-6 family protein [Brucella melitensis]	Brucella melitensis
group_2883	WP_154818380	F-box-like domain-containing protein, partial [Brucella melitensis]	Brucella melitensis
group_2886	WP_196215306	hypothetical protein, partial [Brucella melitensis]	Brucella melitensis
group_2889	WP_154818378	hypothetical protein [Brucella melitensis]	Brucella melitensis
group_289	WP_005972136	MULTISPECIES: cation-translocating P-type ATPase [Brucella]	Brucella
group_2891	WP_021108789	polyprenyl diphosphate synthase, partial [Cutibacterium avidum]	Cutibacterium avidum
group_2892	WP_154818370	hypothetical protein [Brucella melitensis]	Brucella melitensis
group_2894	WP_141066554	hypothetical protein, partial [Brucella melitensis]	Brucella melitensis
group_29	WP_004685397	2Fe-2S iron-sulfur cluster-binding protein [Brucella melitensis]	Brucella melitensis
group_290	WP_004685134	outer membrane beta-barrel protein [Brucella melitensis]	Brucella melitensis
group_2900	WP_210239699	hypothetical protein, partial [Brucella melitensis]	Brucella melitensis
group_2903	WP_141048989	Rieske 2Fe-2S domain-containing protein, partial [Brucella melitensis]	Brucella melitensis
group_2904	WP_004689069	glutamine synthetase family protein [Brucella suis]	Brucella suis
group_2905	WP_141059700	amino acid ABC transporter substrate-binding protein, partial [Brucella melitensis]	Brucella melitensis
group_2906	WP_141060170	phosphomannomutase [Brucella melitensis]	Brucella melitensis
group_2908	WP_206461251	LacI family DNA-binding transcriptional regulator, partial [Brucella melitensis]	Brucella melitensis
group_2909	WP_006173562	MULTISPECIES: polyribonucleotide nucleotidyltransferase [Brucella]	Brucella
group_2910	WP_005972660	helicase-related protein [Brucella melitensis]	Brucella melitensis
group_2911	WP_154141418	MULTISPECIES: aspartate aminotransferase family protein [unclassified Brucella]	unclassified Brucella
group_2912	WP_006189932	MULTISPECIES: replicative DNA helicase [Brucella]	Brucella
group_2912	WP_019443342	replicative DNA helicase [Brucella abortus]	Brucella abortus
group_2913	WP_019444001	hypothetical protein, partial [Brucella suis]	Brucella suis
group_2914	WP_004690329	NAD(P)-dependent oxidoreductase, partial [Brucella suis]	Brucella suis
group_2916	WP_141066231	aminotransferase class III-fold pyridoxal phosphate-dependent enzyme, partial [Brucella melitensis]	Brucella melitensis
group_2917	WP_234821589	hypothetical protein [Brucella canis]	Brucella canis
group_2919	WP_225868631	MULTISPECIES: MFS transporter [Brucella]	Brucella
group_292	WP_004685095	isoleucine--tRNA ligase [Brucella melitensis]	Brucella melitensis
group_2920	WP_032450735	ABC transporter ATP-binding protein, partial [Brucella pinnipedialis]	Brucella pinnipedialis
group_2925	WP_243463624	crotonase/enoyl-CoA hydratase family protein, partial [Brucella suis]	Brucella suis
group_2926	WP_243463624	crotonase/enoyl-CoA hydratase family protein, partial [Brucella suis]	Brucella suis
group_2927	WP_023035624	Hsp70 family protein, partial [Brucella abortus]	Brucella abortus
group_2928	WP_008935306	MULTISPECIES: long-chain fatty acid--CoA ligase [unclassified Brucella]	unclassified Brucella
group_2928	WP_154144340	long-chain fatty acid--CoA ligase [Brucella sp. 10RB9214]	Brucella sp. 10RB9214
group_2929	WP_030011551	enoyl-CoA hydratase-related protein, partial [Brucella melitensis]	Brucella melitensis
group_293	WP_004685099	histidine--tRNA ligase [Brucella melitensis]	Brucella melitensis
group_2930	WP_143254955	DUF1612 domain-containing protein, partial [Brucella abortus]	Brucella abortus
group_2931	WP_234430216	FAD-dependent oxidoreductase, partial [Brucella melitensis]	Brucella melitensis
group_2932	WP_054593087	ABC transporter substrate-binding protein [Brucella melitensis]	Brucella melitensis
group_2933	WP_004686038	MULTISPECIES: ABC transporter substrate-binding protein [Brucella]	Brucella
group_2934	WP_004689010	MULTISPECIES: acyl-CoA dehydrogenase family protein [Brucella]	Brucella
group_2935	WP_243463305	D-alanyl-D-alanine carboxypeptidase family protein, partial [Brucella suis]	Brucella suis
group_2936	WP_234430237	DUF924 family protein, partial [Brucella melitensis]	Brucella melitensis
group_2937	WP_030011764	OmpA family protein, partial [Brucella melitensis]	Brucella melitensis
group_2938	WP_075678748	ATP-binding cassette domain-containing protein, partial [Brucella abortus]	Brucella abortus
group_2939	WP_087932861	amidohydrolase [Brucella melitensis]	Brucella melitensis
group_294	WP_004685103	MULTISPECIES: glycolate oxidase subunit GlcE [Brucella]	Brucella
group_2940	WP_154168727	fumarylacetoacetate hydrolase family protein [Brucella sp. 10RB9213]	Brucella sp. 10RB9213
group_2941	WP_234430281	PLP-dependent transferase, partial [Brucella melitensis]	Brucella melitensis
group_2942	WP_006136011	MULTISPECIES: murein L,D-transpeptidase [Brucella]	Brucella
group_2943	WP_004688319	MULTISPECIES: murein L,D-transpeptidase [Brucella]	Brucella
group_2943	WP_006161020	MULTISPECIES: murein L,D-transpeptidase [Brucella]	Brucella
group_2944	WP_234430285	nicotinate-nucleotide--dimethylbenzimidazole phosphoribosyltransferase, partial [Brucella melitensis]	Brucella melitensis
group_2945	WP_141049142	tetratricopeptide repeat protein, partial [Brucella melitensis]	Brucella melitensis
group_2946	WP_141049089	M48 family metalloprotease, partial [Brucella melitensis]	Brucella melitensis
group_2947	WP_004686417	DNA-directed RNA polymerase subunit beta [Brucella melitensis]	Brucella melitensis
group_2947	WP_006203310	DNA-directed RNA polymerase subunit beta [Brucella suis]	Brucella suis
group_2947	WP_006165970	DNA-directed RNA polymerase subunit beta [Brucella sp. 63/311]	Brucella sp. 63/311
group_2947	WP_006087869	DNA-directed RNA polymerase subunit beta [Brucella abortus]	Brucella abortus
group_2947	WP_006141555	MULTISPECIES: DNA-directed RNA polymerase subunit beta [Brucella]	Brucella
group_2947	WP_004685702	DNA-directed RNA polymerase subunit beta [Brucella melitensis]	Brucella melitensis
group_2947	WP_101419812	DNA-directed RNA polymerase subunit beta [Brucella melitensis]	Brucella melitensis
group_2947	WP_075630212	MULTISPECIES: DNA-directed RNA polymerase subunit beta [unclassified Brucella]	unclassified Brucella
group_2947	WP_141065260	DNA-directed RNA polymerase subunit beta [Brucella melitensis]	Brucella melitensis
group_2947	WP_006235990	DNA-directed RNA polymerase subunit beta [Brucella abortus]	Brucella abortus
group_2947	WP_154142092	MULTISPECIES: DNA-directed RNA polymerase subunit beta [unclassified Brucella]	unclassified Brucella
group_2947	WP_002966855	MULTISPECIES: DNA-directed RNA polymerase subunit beta [Brucella]	Brucella
group_2947	WP_054173967	DNA-directed RNA polymerase subunit beta [Brucella abortus]	Brucella abortus
group_2947	WP_004691707	MULTISPECIES: DNA-directed RNA polymerase subunit beta [Brucella]	Brucella
group_2947	WP_006642893	MULTISPECIES: DNA-directed RNA polymerase subunit beta [Brucella]	Brucella
group_2948	WP_011005396	MULTISPECIES: trimeric intracellular cation channel family protein [Brucella]	Brucella
group_2949	WP_002968119	MULTISPECIES: nitrite/sulfite reductase [Brucella]	Brucella
group_2949	WP_023080451	nitrite/sulfite reductase [Brucella suis]	Brucella suis
group_2950	WP_105984731	monovalent cation:proton antiporter-2 (CPA2) family protein [Brucella sp. BCCN 84-3]	Brucella sp. BCCN 84-3
group_2950	WP_006163993	monovalent cation:proton antiporter-2 (CPA2) family protein [Brucella sp. 63/311]	Brucella sp. 63/311
group_2951	WP_004692456	MULTISPECIES: U32 family peptidase, partial [Brucella]	Brucella
group_2952	WP_006193293	U32 family peptidase [Brucella suis]	Brucella suis
group_2953	WP_006164900	MULTISPECIES: MFS transporter [Brucella]	Brucella
group_2953	WP_004692451	MULTISPECIES: MFS transporter [Brucella]	Brucella
group_2953	WP_006162154	MULTISPECIES: MFS transporter [Brucella]	Brucella
group_2953	WP_004688890	MFS transporter [Brucella suis]	Brucella suis
group_2953	WP_004690081	MULTISPECIES: MFS transporter [Brucella]	Brucella
group_2953	WP_006175675	MULTISPECIES: MFS transporter [Brucella]	Brucella
group_2953	WP_006073420	MFS transporter [Brucella suis]	Brucella suis
group_2953	WP_025199241	MFS transporter [Brucella sp. BO2]	Brucella sp. BO2
group_2954	WP_243463244	NarK/NasA family nitrate transporter, partial [Brucella suis]	Brucella suis
group_2955	WP_017822066	DUF4038 domain-containing protein, partial [Brucella melitensis]	Brucella melitensis
group_2956	WP_017750327	DUF4038 domain-containing protein, partial [Brucella melitensis]	Brucella melitensis
group_2957	WP_019443967	acyl-CoA dehydrogenase family protein, partial [Brucella suis]	Brucella suis
group_2958	WP_085701458	tRNA lysidine(34) synthetase TilS, partial [Escherichia coli]	Escherichia coli
group_2959	WP_154143089	tRNA lysidine(34) synthetase TilS [Brucella sp. 10RB9210]	Brucella sp. 10RB9210
group_296	WP_004685121	ABC transporter permease subunit [Brucella melitensis]	Brucella melitensis
group_2960	WP_141060911	tRNA lysidine(34) synthetase TilS [Brucella melitensis]	Brucella melitensis
group_2961	WP_030012182	efflux RND transporter periplasmic adaptor subunit, partial [Brucella melitensis]	Brucella melitensis
group_2962	WP_006139878	urocanate hydratase [Brucella melitensis]	Brucella melitensis
group_2963	WP_141065413	NAD(P)-dependent oxidoreductase, partial [Brucella melitensis]	Brucella melitensis
group_2964	WP_208016363	hypothetical protein, partial [Brucella melitensis]	Brucella melitensis
group_2965	WP_017750350	dipeptide/oligopeptide/nickel ABC transporter ATP-binding protein, partial [Brucella melitensis]	Brucella melitensis
group_2966	WP_023035738	ABC transporter substrate-binding protein, partial [Brucella abortus]	Brucella abortus
group_2967	WP_234430376	glutathione S-transferase family protein, partial [Brucella melitensis]	Brucella melitensis
group_2968	WP_002969876	MULTISPECIES: DMT family transporter [Brucella]	Brucella
group_2969	WP_023598755	L-lactate permease [Brucella ceti]	Brucella ceti
group_2969	WP_008933923	L-lactate permease [Brucella sp. NVSL 07-0026]	Brucella sp. NVSL 07-0026
group_2969	WP_006641669	L-lactate permease, partial [Brucella pinnipedialis]	Brucella pinnipedialis
group_2969	WP_006155382	L-lactate permease [Brucella ovis]	Brucella ovis
group_297	WP_006218662	hypothetical protein [Brucella abortus]	Brucella abortus
group_2970	WP_006012976	precorrin-2 C(20)-methyltransferase [Brucella ovis]	Brucella ovis
group_2971	WP_030012269	cobyrinate a,c-diamide synthase, partial [Brucella melitensis]	Brucella melitensis
group_2972	WP_243463492	Mur ligase domain-containing protein, partial [Brucella suis]	Brucella suis
group_2973	WP_234430427	glycosyltransferase, partial [Brucella melitensis]	Brucella melitensis
group_2974	WP_129171565	UDP-N-acetylmuramoylalanyl-D-glutamyl-2,6-diaminopimelate--D-alanyl-D-alanine ligase [Brucella canis]	Brucella canis
group_2975	WP_006267566	carbamoyl-phosphate synthase large subunit [Brucella melitensis]	Brucella melitensis
group_2975	WP_101457028	carbamoyl-phosphate synthase large subunit [Brucella melitensis]	Brucella melitensis
group_2975	WP_004686352	MULTISPECIES: carbamoyl-phosphate synthase large subunit [Brucella]	Brucella
group_2975	WP_006139298	carbamoyl-phosphate synthase large subunit [Brucella melitensis]	Brucella melitensis
group_2975	WP_203080213	carbamoyl-phosphate synthase large subunit [Brucella melitensis]	Brucella melitensis
group_2976	WP_154707481	carbamoyl-phosphate synthase large subunit, partial [Brucella suis]	Brucella suis
group_2977	WP_243463463	glutamine amidotransferase, partial [Brucella suis]	Brucella suis
group_2978	WP_243463463	glutamine amidotransferase, partial [Brucella suis]	Brucella suis
group_2979	WP_234430453	peptidylprolyl isomerase, partial [Brucella melitensis]	Brucella melitensis
group_2980	WP_180881653	MULTISPECIES: crotonase/enoyl-CoA hydratase family protein [unclassified Brucella]	unclassified Brucella
group_2981	WP_006160461	MULTISPECIES: alpha-D-glucose phosphate-specific phosphoglucomutase [Brucella]	Brucella
group_2982	WP_206118527	alpha-D-glucose phosphate-specific phosphoglucomutase, partial [Brucella melitensis]	Brucella melitensis
group_2983	WP_009364884	alpha-D-glucose phosphate-specific phosphoglucomutase [Brucella sp. BO2]	Brucella sp. BO2
group_2984	WP_030012429	sulfate ABC transporter ATP-binding protein, partial [Brucella melitensis]	Brucella melitensis
group_2985	WP_164986662	ABC transporter permease, partial [Brucella canis]	Brucella canis
group_2986	WP_017403423	GntR family transcriptional regulator [Brucella canis]	Brucella canis
group_2987	WP_139974108	DUF808 domain-containing protein [Ochrobactrum sp. CGA5]	Ochrobactrum sp. CGA5
group_2989	WP_154167906	mannose-1-phosphate guanylyltransferase/mannose-6-phosphate isomerase [Brucella sp. 10RB9213]	Brucella sp. 10RB9213
group_299	WP_004685835	MULTISPECIES: ABC-F family ATP-binding cassette domain-containing protein [Brucella]	Brucella
group_2990	WP_023035621	sugar ABC transporter substrate-binding protein [Brucella abortus]	Brucella abortus
group_2994	WP_002968219	MULTISPECIES: ABC transporter ATP-binding protein [Brucella]	Brucella
group_2996	WP_210161841	sodium:solute symporter [Brucella sp. F96/2]	Brucella sp. F96/2
group_2998	WP_004689680	RluA family pseudouridine synthase [Brucella suis]	Brucella suis
group_2999	WP_075589477	MULTISPECIES: sulfurtransferase TusA family protein [Brucella]	Brucella
group_3	WP_087920702	DUF2249 domain-containing protein [Brucella melitensis]	Brucella melitensis
group_30	WP_004684763	thiamine pyrophosphate-dependent enzyme [Brucella melitensis]	Brucella melitensis
group_300	WP_002964872	MULTISPECIES: FAD-binding oxidoreductase [Brucella]	Brucella
group_3000	WP_041594717	M20 family metallopeptidase [Brucella microti]	Brucella microti
group_3001	WP_129222386	16S rRNA (guanine(527)-N(7))-methyltransferase RsmG, partial [Brucella canis]	Brucella canis
group_3002	WP_008936230	MULTISPECIES: hypothetical protein [unclassified Brucella]	unclassified Brucella
group_3003	WP_075678938	DNA-processing protein DprA, partial [Brucella abortus]	Brucella abortus
group_3004	WP_002971243	MULTISPECIES: invasion associated locus B family protein [Brucella]	Brucella
group_3005	WP_006127242	ActS/PrrB/RegB family redox-sensitive histidine kinase [Brucella abortus]	Brucella abortus
group_3005	WP_006104438	ActS/PrrB/RegB family redox-sensitive histidine kinase [Brucella abortus]	Brucella abortus
group_3006	WP_208016355	DEAD/DEAH box helicase, partial [Brucella melitensis]	Brucella melitensis
group_3007	WP_006015078	hypothetical protein [Brucella ovis]	Brucella ovis
group_3008	WP_006164798	sodium:alanine symporter family protein [Brucella sp. 63/311]	Brucella sp. 63/311
group_3009	WP_171379907	DNA topoisomerase IV subunit A [Brucella pseudogrignonensis]	Brucella pseudogrignonensis
group_3011	WP_008933881	heme lyase CcmF/NrfE family subunit [Brucella sp. NVSL 07-0026]	Brucella sp. NVSL 07-0026
group_3012	WP_002964254	MULTISPECIES: hypothetical protein [Brucella]	Brucella
group_3013	WP_008934108	pantetheine-phosphate adenylyltransferase [Brucella sp. NVSL 07-0026]	Brucella sp. NVSL 07-0026
group_3013	WP_004688393	MULTISPECIES: pantetheine-phosphate adenylyltransferase [Brucella]	Brucella
group_3014	WP_155835378	YifB family Mg chelatase-like AAA ATPase [Brucella sp. 04-5288]	Brucella sp. 04-5288
group_3015	WP_153526950	alkaline phosphatase [Brucella sp. 2280]	Brucella sp. 2280
group_3016	WP_002963537	MULTISPECIES: polysaccharide deacetylase family protein [Brucella]	Brucella
group_3016	WP_006146249	polysaccharide deacetylase family protein [Brucella melitensis]	Brucella melitensis
group_3016	WP_008933790	polysaccharide deacetylase family protein [Brucella sp. NVSL 07-0026]	Brucella sp. NVSL 07-0026
group_3017	WP_004685594	protein-L-isoaspartate(D-aspartate) O-methyltransferase [Brucella melitensis]	Brucella melitensis
group_3021	WP_004691235	MULTISPECIES: SH3 domain-containing protein [Brucella]	Brucella
group_3022	WP_006091555	mannonate dehydratase [Brucella abortus]	Brucella abortus
group_3022	WP_004682164	MULTISPECIES: mannonate dehydratase [Brucella]	Brucella
group_3023	WP_187960609	MULTISPECIES: mannonate dehydratase [unclassified Brucella]	unclassified Brucella
group_3024	WP_154142761	autotransporter-associated beta strand repeat-containing protein, partial [Brucella sp. 09RB8918]	Brucella sp. 09RB8918
group_3025	WP_244442757	autotransporter outer membrane beta-barrel domain-containing protein [Brucella melitensis]	Brucella melitensis
group_3025	WP_244424530	autotransporter outer membrane beta-barrel domain-containing protein [Brucella melitensis]	Brucella melitensis
group_3025	WP_244445401	autotransporter outer membrane beta-barrel domain-containing protein [Brucella melitensis]	Brucella melitensis
group_3028	WP_076778422	MULTISPECIES: Gfo/Idh/MocA family oxidoreductase [unclassified Brucella]	unclassified Brucella
group_3029	WP_154142445	Fur family transcriptional regulator [Brucella sp. 09RB8913]	Brucella sp. 09RB8913
group_3032	WP_021310775	hypothetical protein [Brucella melitensis]	Brucella melitensis
group_3034	WP_006171865	MULTISPECIES: sugar ABC transporter substrate-binding protein [Brucella]	Brucella
group_3035	WP_002970881	helix-turn-helix domain-containing protein, partial [Brucella abortus]	Brucella abortus
group_3036	WP_004682211	MULTISPECIES: hypothetical protein [Brucella]	Brucella
group_3037	WP_243463685	class 1 fructose-bisphosphatase, partial [Brucella suis]	Brucella suis
group_3038	WP_002967231	MULTISPECIES: group III truncated hemoglobin [Brucella]	Brucella
group_3039	WP_019444249	SIS domain-containing protein [Brucella abortus]	Brucella abortus
group_304	WP_002964916	MULTISPECIES: murein hydrolase activator EnvC [Brucella]	Brucella
group_3040	WP_141068128	imidazolonepropionase, partial [Brucella melitensis]	Brucella melitensis
group_3041	WP_004684809	methionine ABC transporter ATP-binding protein [Brucella melitensis]	Brucella melitensis
group_3044	WP_002964148	MULTISPECIES: dihydroneopterin aldolase [Brucella]	Brucella
group_3045	WP_006144475	cysteine synthase A [Brucella melitensis]	Brucella melitensis
group_3046	WP_002965527	MULTISPECIES: GcrA family cell cycle regulator [Brucella]	Brucella
group_3046	WP_004687942	GcrA family cell cycle regulator [Brucella neotomae]	Brucella neotomae
group_3049	WP_004684703	MULTISPECIES: thiazole synthase [Brucella]	Brucella
group_305	WP_004685353	sulfate/molybdate ABC transporter ATP-binding protein [Brucella melitensis]	Brucella melitensis
group_3050	WP_005977864	MULTISPECIES: hypothetical protein [Brucella]	Brucella
group_3052	WP_011005396	MULTISPECIES: trimeric intracellular cation channel family protein [Brucella]	Brucella
group_3054	WP_016650512	DNA mismatch repair protein MutS, partial [Brucella ovis]	Brucella ovis
group_3055	WP_025200720	IS66 family transposase, partial [Brucella abortus]	Brucella abortus
group_3056	WP_127891173	30S ribosomal protein S12 methylthiotransferase RimO, partial [Brucella melitensis]	Brucella melitensis
group_3057	WP_199719266	NUDIX hydrolase [Brucella abortus]	Brucella abortus
group_3058	WP_006091689	sn-glycerol-3-phosphate import ATP-binding protein UgpC [Brucella abortus]	Brucella abortus
group_3059	WP_002968855	SLC13 family permease, partial [Brucella abortus]	Brucella abortus
group_3060	WP_025200683	16S rRNA (uracil(1498)-N(3))-methyltransferase [Brucella abortus]	Brucella abortus
group_3062	WP_006164488	nickel ABC transporter substrate-binding protein [Brucella sp. 63/311]	Brucella sp. 63/311
group_3063	WP_234430199	DEAD/DEAH box helicase, partial [Brucella melitensis]	Brucella melitensis
group_3064	WP_069129848	carbohydrate ABC transporter permease [Brucella melitensis]	Brucella melitensis
group_3065	WP_006119332	carbohydrate ABC transporter permease [Brucella abortus]	Brucella abortus
group_3066	WP_121981533	MULTISPECIES: ABC transporter substrate-binding protein [Brucella]	Brucella
group_3067	WP_019443612	ABC transporter substrate-binding protein [Brucella abortus]	Brucella abortus
group_3068	WP_008936877	MULTISPECIES: adenosylmethionine--8-amino-7-oxononanoate transaminase [unclassified Brucella]	unclassified Brucella
group_3068	WP_004687329	adenosylmethionine--8-amino-7-oxononanoate transaminase [Brucella neotomae]	Brucella neotomae
group_3069	WP_069129845	HlyD family secretion protein [Brucella melitensis]	Brucella melitensis
group_307	WP_004685335	alpha-D-glucose phosphate-specific phosphoglucomutase [Brucella melitensis]	Brucella melitensis
group_3070	WP_012676997	MULTISPECIES: dTDP-4-dehydrorhamnose 3,5-epimerase [Brucella]	Brucella
group_3071	WP_154142052	MULTISPECIES: Crp/Fnr family transcriptional regulator [unclassified Brucella]	unclassified Brucella
group_3072	WP_006073533	Crp/Fnr family transcriptional regulator [Brucella suis]	Brucella suis
group_3073	WP_153528474	ABC transporter substrate-binding protein [Brucella sp. 2280]	Brucella sp. 2280
group_3074	WP_105985127	P1 family peptidase [Brucella sp. BCCN 84-3]	Brucella sp. BCCN 84-3
group_3075	WP_006097753	UbiX family flavin prenyltransferase [Brucella abortus]	Brucella abortus
group_3076	WP_023035731	UbiX family flavin prenyltransferase, partial [Brucella abortus]	Brucella abortus
group_3077	WP_004686851	MULTISPECIES: pseudoazurin [Brucella]	Brucella
group_3079	WP_217677600	sugar ABC transporter permease [Falsochrobactrum sp. TDYN1]	Falsochrobactrum sp. TDYN1
group_3081	WP_002966354	MULTISPECIES: response regulator transcription factor [Brucella]	Brucella
group_3082	WP_012219724	MULTISPECIES: hypothetical protein [Brucella]	Brucella
group_3084	WP_006175837	MULTISPECIES: phosphatase PAP2 family protein [Brucella]	Brucella
group_3085	WP_004681310	MULTISPECIES: HlyD family secretion protein [Brucella]	Brucella
group_3086	WP_195913737	NfeD family protein, partial [Brucella suis]	Brucella suis
group_3087	WP_243463694	outer membrane beta-barrel protein, partial [Brucella suis]	Brucella suis
group_3088	WP_141049132	HAD-IC family P-type ATPase, partial [Brucella melitensis]	Brucella melitensis
group_3089	WP_004681171	MULTISPECIES: VOC family protein [Brucella]	Brucella
group_309	WP_002971785	MULTISPECIES: YeiH family protein [Brucella]	Brucella
group_3090	WP_004688785	MULTISPECIES: hypothetical protein [Brucella]	Brucella
group_3092	WP_006191549	MULTISPECIES: ABC transporter ATP-binding protein [Brucella]	Brucella
group_3093	WP_004685897	MULTISPECIES: metallophosphoesterase [Brucella]	Brucella
group_3094	WP_006153312	aspartate aminotransferase family protein [Brucella melitensis]	Brucella melitensis
group_3095	WP_076772272	MULTISPECIES: helix-turn-helix domain-containing protein [unclassified Brucella]	unclassified Brucella
group_3096	WP_006123332	helix-turn-helix domain-containing protein [Brucella abortus]	Brucella abortus
group_3097	WP_004690463	MULTISPECIES: inositol monophosphatase family protein [Brucella]	Brucella
group_3098	WP_006163337	thiamine phosphate synthase [Brucella sp. 63/311]	Brucella sp. 63/311
group_310	WP_006163792	MULTISPECIES: DNA polymerase III subunit beta [Brucella]	Brucella
group_3101	WP_002967875	response regulator [Brucella abortus]	Brucella abortus
group_3102	WP_004684121	MULTISPECIES: disulfide bond formation protein B [Brucella]	Brucella
group_3103	WP_004692021	MULTISPECIES: GNAT family N-acetyltransferase [Brucella]	Brucella
group_3104	WP_004687871	MULTISPECIES: GNAT family N-acetyltransferase [Brucella]	Brucella
group_3105	WP_006191171	MULTISPECIES: sulfate ABC transporter permease subunit CysW [Brucella]	Brucella
group_3107	WP_057056720	lytic transglycosylase domain-containing protein [Brucella abortus]	Brucella abortus
group_3108	WP_004684584	MULTISPECIES: tRNA pseudouridine(55) synthase TruB [Brucella]	Brucella
group_311	WP_004684576	MULTISPECIES: lysophospholipid acyltransferase family protein [Brucella]	Brucella
group_3110	WP_025198103	DUF1402 family protein [Brucella suis]	Brucella suis
group_3114	WP_006149482	heavy metal translocating P-type ATPase [Brucella melitensis]	Brucella melitensis
group_3116	WP_002965039	MULTISPECIES: 6-carboxytetrahydropterin synthase QueD [Brucella]	Brucella
group_3117	WP_038416243	acyl-CoA thioesterase II [Brucella canis]	Brucella canis
group_3118	WP_008934890	MULTISPECIES: carbon-nitrogen hydrolase family protein [unclassified Brucella]	unclassified Brucella
group_3120	WP_019444060	alpha-D-ribose 1-methylphosphonate 5-triphosphate diphosphatase [Brucella abortus]	Brucella abortus
group_3120	WP_004683680	MULTISPECIES: alpha-D-ribose 1-methylphosphonate 5-triphosphate diphosphatase [Brucella]	Brucella
group_3121	WP_076770551	MULTISPECIES: alpha-D-ribose 1-methylphosphonate 5-triphosphate diphosphatase [unclassified Brucella]	unclassified Brucella
group_3123	WP_005978419	protein-disulfide reductase DsbD family protein [Brucella ovis]	Brucella ovis
group_3124	WP_154142755	MULTISPECIES: protein-disulfide reductase DsbD family protein [unclassified Brucella]	unclassified Brucella
group_3125	WP_138143571	protein-disulfide reductase DsbD family protein [Brucella sp. 10RB9215]	Brucella sp. 10RB9215
group_3126	WP_002963633	MULTISPECIES: 4-hydroxy-3-methylbut-2-enyl diphosphate reductase [Brucella]	Brucella
group_3126	WP_004683139	MULTISPECIES: 4-hydroxy-3-methylbut-2-enyl diphosphate reductase [Brucella]	Brucella
group_3128	WP_002975845	histone deacetylase family protein [Brucella abortus]	Brucella abortus
group_3129	WP_006136444	GGDEF domain-containing protein [Brucella melitensis]	Brucella melitensis
group_3129	WP_006144671	GGDEF domain-containing protein [Brucella melitensis]	Brucella melitensis
group_3131	WP_005978177	large conductance mechanosensitive channel protein MscL [Brucella ovis]	Brucella ovis
group_3132	WP_138144186	RNA methyltransferase [Brucella sp. 10RB9215]	Brucella sp. 10RB9215
group_3133	WP_022710154	DEAD/DEAH box helicase family protein, partial [Pseudochrobactrum sp. AO18b]	Pseudochrobactrum sp. AO18b
group_3134	WP_022583545	DapH/DapD/GlmU-related protein [Brucella abortus]	Brucella abortus
group_3135	WP_141049130	CreA family protein, partial [Brucella melitensis]	Brucella melitensis
group_3136	WP_011005108	MULTISPECIES: TetR/AcrR family transcriptional regulator [Brucella]	Brucella
group_3137	WP_075630097	MULTISPECIES: DUF2793 domain-containing protein [unclassified Brucella]	unclassified Brucella
group_3139	WP_143254953	EAL domain-containing protein, partial [Brucella abortus]	Brucella abortus
group_314	WP_002965117	MULTISPECIES: ABC transporter substrate-binding protein [Brucella]	Brucella
group_3140	WP_179947164	hypothetical protein [Brucella sp. 09RB8910]	Brucella sp. 09RB8910
group_3141	WP_006142512	RsmB/NOP family class I SAM-dependent RNA methyltransferase [Brucella melitensis]	Brucella melitensis
group_3142	WP_185920381	50S ribosomal protein L27 [Ochrobactrum sp. CM-21-5]	Ochrobactrum sp. CM-21-5
group_3143	WP_057056815	urease accessory protein UreD [Brucella abortus]	Brucella abortus
group_3144	WP_075604149	MULTISPECIES: alpha/beta hydrolase [Brucella]	Brucella
group_3145	WP_076781207	hypothetical protein [Brucella sp. 09RB8471]	Brucella sp. 09RB8471
group_3146	WP_002971412	FAD-binding oxidoreductase [Brucella abortus]	Brucella abortus
group_3147	WP_217678636	30S ribosomal protein S11 [Falsochrobactrum sp. TDYN1]	Falsochrobactrum sp. TDYN1
group_3148	WP_002964334	MULTISPECIES: transglycosylase SLT domain-containing protein [Brucella]	Brucella
group_3149	WP_004683905	MULTISPECIES: hypothetical protein [Brucella]	Brucella
group_3151	WP_102207965	DUF1489 family protein [Brucella melitensis]	Brucella melitensis
group_3153	WP_029645057	ComEC/Rec2 family competence protein [Brucella abortus]	Brucella abortus
group_3153	WP_005968454	MULTISPECIES: ComEC/Rec2 family competence protein [Brucella]	Brucella
group_3153	WP_158208972	ComEC/Rec2 family competence protein [Brucella melitensis]	Brucella melitensis
group_3153	WP_025198937	ComEC/Rec2 family competence protein [Brucella ceti]	Brucella ceti
group_3153	WP_126982427	ComEC/Rec2 family competence protein [Brucella melitensis]	Brucella melitensis
group_3154	WP_002967685	tRNA preQ1(34) S-adenosylmethionine ribosyltransferase-isomerase QueA [Brucella abortus]	Brucella abortus
group_3155	WP_154213587	type II toxin-antitoxin system death-on-curing family toxin [Brucella abortus]	Brucella abortus
group_3156	WP_019443777	MULTISPECIES: hypothetical protein, partial [Brucella]	Brucella
group_3157	WP_004683321	MULTISPECIES: DegQ family serine endoprotease [Brucella]	Brucella
group_3158	WP_141068149	DegQ family serine endoprotease [Brucella melitensis]	Brucella melitensis
group_3158	WP_046722143	DegQ family serine endoprotease [Brucella melitensis]	Brucella melitensis
group_3158	WP_004683321	MULTISPECIES: DegQ family serine endoprotease [Brucella]	Brucella
group_3159	WP_004683334	MULTISPECIES: aminopeptidase N [Brucella]	Brucella
group_3159	WP_006165234	aminopeptidase N [Brucella sp. 63/311]	Brucella sp. 63/311
group_3159	WP_006173946	MULTISPECIES: aminopeptidase N [Brucella]	Brucella
group_3159	WP_006267928	MULTISPECIES: aminopeptidase N [Brucella]	Brucella
group_3160	WP_006106465	holo-ACP synthase [Brucella abortus]	Brucella abortus
group_3161	WP_025198750	signal peptidase I [Brucella neotomae]	Brucella neotomae
group_3162	WP_187960498	hypothetical protein [Brucella sp. 6810]	Brucella sp. 6810
group_3163	WP_002969916	cystathionine beta-lyase [Brucella abortus]	Brucella abortus
group_3166	WP_206631389	chorismate-binding protein, partial [Mesorhizobium sp. M7A.F.Ca.MR.362.00.0.0]	Mesorhizobium sp. M7A.F.Ca.MR.362.00.0.0
group_3167	WP_019444209	DUF3971 domain-containing protein, partial [Brucella abortus]	Brucella abortus
group_3168	WP_019444209	DUF3971 domain-containing protein, partial [Brucella abortus]	Brucella abortus
group_3169	WP_141048864	DUF3971 domain-containing protein [Brucella melitensis]	Brucella melitensis
group_3171	WP_014489362	MULTISPECIES: IS3 family transposase [Brucella]	Brucella
group_3172	WP_127074437	hypothetical protein [Brucella melitensis]	Brucella melitensis
group_3173	WP_129678494	MULTISPECIES: hypothetical protein [Bacteria]	eubacteria
group_3175	WP_002966670	MULTISPECIES: helix-turn-helix transcriptional regulator [Brucella]	Brucella
group_3176	WP_025200734	hypothetical protein, partial [Brucella abortus]	Brucella abortus
group_3177	WP_127064436	PAS-domain containing protein, partial [Brucella melitensis]	Brucella melitensis
group_3178	WP_006185392	MULTISPECIES: PAS-domain containing protein [Brucella]	Brucella
group_3179	WP_127064436	PAS-domain containing protein, partial [Brucella melitensis]	Brucella melitensis
group_318	WP_004687667	mitofilin family membrane protein [Brucella neotomae]	Brucella neotomae
group_318	WP_004689268	mitofilin family membrane protein [Brucella suis]	Brucella suis
group_318	WP_023080912	mitofilin family membrane protein [Brucella sp. 04-5288]	Brucella sp. 04-5288
group_3180	WP_006642849	patatin family protein [Brucella ceti]	Brucella ceti
group_3181	WP_208016344	aspartate/glutamate racemase family protein, partial [Brucella melitensis]	Brucella melitensis
group_3182	WP_002964066	hypothetical protein [Brucella abortus]	Brucella abortus
group_3184	WP_005971299	MULTISPECIES: AraC family transcriptional regulator [Brucella]	Brucella
group_3185	WP_019443304	ComEC/Rec2 family competence protein [Brucella abortus]	Brucella abortus
group_3186	WP_087910688	oxygen-independent coproporphyrinogen III oxidase [Brucella melitensis]	Brucella melitensis
group_3187	WP_006190201	MULTISPECIES: NADP-dependent malic enzyme [Brucella]	Brucella
group_3188	WP_029689633	1-acyl-sn-glycerol-3-phosphate acyltransferase, partial [Brucella melitensis]	Brucella melitensis
group_3189	WP_019444466	2,3,4,5-tetrahydropyridine-2,6-dicarboxylate N-succinyltransferase, partial [Brucella melitensis]	Brucella melitensis
group_3190	WP_049595881	peptide ABC transporter substrate-binding protein, partial [Brucella canis]	Brucella canis
group_3192	WP_076771450	MULTISPECIES: DNA repair protein RecN [unclassified Brucella]	unclassified Brucella
group_3193	WP_029077343	nucleotide sugar dehydrogenase, partial [Brucella melitensis]	Brucella melitensis
group_3194	WP_138145049	glycosyltransferase [Brucella sp. 10RB9215]	Brucella sp. 10RB9215
group_3195	WP_029077344	beta-ketoacyl-ACP synthase III, partial [Brucella melitensis]	Brucella melitensis
group_3196	WP_154142457	beta-ketoacyl-ACP synthase III, partial [Brucella sp. 09RB8913]	Brucella sp. 09RB8913
group_3197	WP_032452260	AraC family transcriptional regulator ligand-binding domain-containing protein, partial [Brucella melitensis]	Brucella melitensis
group_3198	WP_206736411	GMC family oxidoreductase N-terminal domain-containing protein, partial [Brucella canis]	Brucella canis
group_3199	WP_004686157	MULTISPECIES: NADH:flavin oxidoreductase/NADH oxidase family protein [Brucella]	Brucella
group_32	WP_004684290	MULTISPECIES: NAD-glutamate dehydrogenase [Brucella]	Brucella
group_320	WP_002963736	MULTISPECIES: phage portal protein [Brucella]	Brucella
group_3200	WP_029077362	ABC transporter ATP-binding protein, partial [Brucella melitensis]	Brucella melitensis
group_3201	WP_029077366	phosphotransferase, partial [Brucella melitensis]	Brucella melitensis
group_3202	WP_029077366	phosphotransferase, partial [Brucella melitensis]	Brucella melitensis
group_3203	WP_032452281	HAMP domain-containing protein, partial [Brucella melitensis]	Brucella melitensis
group_3204	WP_029077388	DEAD/DEAH box helicase family protein, partial [Brucella melitensis]	Brucella melitensis
group_3205	WP_029077388	DEAD/DEAH box helicase family protein, partial [Brucella melitensis]	Brucella melitensis
group_3206	WP_032452289	NAD(P)-binding domain-containing protein, partial [Brucella melitensis]	Brucella melitensis
group_3207	WP_029077411	ATP-binding cassette domain-containing protein, partial [Brucella melitensis]	Brucella melitensis
group_3208	WP_017750236	ribosome biogenesis GTPase Der [Brucella melitensis]	Brucella melitensis
group_3208	WP_029077417	ribosome biogenesis GTPase Der, partial [Brucella melitensis]	Brucella melitensis
group_3209	WP_032452302	MATE family efflux transporter, partial [Brucella melitensis]	Brucella melitensis
group_321	WP_004685520	endonuclease/exonuclease/phosphatase family protein [Brucella melitensis]	Brucella melitensis
group_3210	WP_032452305	alpha/beta hydrolase, partial [Brucella melitensis]	Brucella melitensis
group_3211	WP_032452309	aldehyde dehydrogenase family protein, partial [Brucella melitensis]	Brucella melitensis
group_3212	WP_032452309	aldehyde dehydrogenase family protein, partial [Brucella melitensis]	Brucella melitensis
group_3213	WP_243463667	serine hydrolase, partial [Brucella suis]	Brucella suis
group_3214	WP_006116186	alpha/beta hydrolase [Brucella abortus]	Brucella abortus
group_3215	WP_029077436	lysoplasmalogenase, partial [Brucella melitensis]	Brucella melitensis
group_3216	WP_029077437	FAD-dependent oxidoreductase, partial [Brucella melitensis]	Brucella melitensis
group_3217	WP_006189966	MULTISPECIES: xylose isomerase [Brucella]	Brucella
group_3218	WP_016650533	hypothetical protein, partial [Brucella ovis]	Brucella ovis
group_3219	WP_006258297	D-alanyl-D-alanine carboxypeptidase family protein [Brucella melitensis]	Brucella melitensis
group_322	WP_004685525	MULTISPECIES: bifunctional (p)ppGpp synthetase/guanosine-3',5'-bis(diphosphate) 3'-pyrophosphohydrolase [Brucella]	Brucella
group_3220	WP_029077459	polyprenyl diphosphate synthase, partial [Brucella melitensis]	Brucella melitensis
group_3221	WP_032452332	hypothetical protein, partial [Brucella melitensis]	Brucella melitensis
group_3222	WP_032452336	ScpA family protein, partial [Brucella melitensis]	Brucella melitensis
group_3223	WP_004689180	MULTISPECIES: CaiB/BaiF CoA-transferase family protein, partial [Brucella]	Brucella
group_3224	WP_004689180	MULTISPECIES: CaiB/BaiF CoA-transferase family protein, partial [Brucella]	Brucella
group_3225	WP_244442763	thiamine pyrophosphate-dependent enzyme, partial [Brucella melitensis]	Brucella melitensis
group_3226	WP_029077479	efflux RND transporter permease subunit, partial [Brucella melitensis]	Brucella melitensis
group_3227	WP_155116021	hypothetical protein [Brucella suis]	Brucella suis
group_3228	WP_004687700	asparaginase [Brucella neotomae]	Brucella neotomae
group_3229	WP_113722155	MraY family glycosyltransferase, partial [Brucella neotomae]	Brucella neotomae
group_3230	WP_006239377	hypothetical protein [Brucella abortus]	Brucella abortus
group_3231	WP_243463593	transglycosylase domain-containing protein, partial [Brucella suis]	Brucella suis
[truncated: 2,313 more rows]

## Sheet: High Coverage Contigs CNV
Blast Hits	Contig	Accession	Species
2	NODE_344_length_1176_cov_19.188317	CP008750.1	Brucella melitensis
2	NODE_344_length_1176_cov_19.188317	CP016983.1	Brucella melitensis		Accessions with only one hit are coloured in red
2	NODE_344_length_1176_cov_19.188317	CP016985.1	Brucella melitensis		Accessions with more than two hits are coloured green
2	NODE_344_length_1176_cov_19.188317	CP018478.1	Brucella melitensis
2	NODE_344_length_1176_cov_19.188317	CP018480.1	Brucella melitensis
2	NODE_344_length_1176_cov_19.188317	CP018482.1	Brucella melitensis
2	NODE_344_length_1176_cov_19.188317	CP018484.1	Brucella melitensis
2	NODE_344_length_1176_cov_19.188317	CP018486.1	Brucella melitensis
2	NODE_344_length_1176_cov_19.188317	CP018488.1	Brucella melitensis
2	NODE_344_length_1176_cov_19.188317	CP018490.1	Brucella melitensis
2	NODE_344_length_1176_cov_19.188317	CP018492.1	Brucella melitensis
2	NODE_344_length_1176_cov_19.188317	CP018494.1	Brucella melitensis
2	NODE_344_length_1176_cov_19.188317	CP018496.1	Brucella melitensis
2	NODE_344_length_1176_cov_19.188317	CP018498.1	Brucella melitensis
2	NODE_344_length_1176_cov_19.188317	CP018500.1	Brucella melitensis
2	NODE_344_length_1176_cov_19.188317	CP018502.1	Brucella melitensis
2	NODE_344_length_1176_cov_19.188317	CP018504.1	Brucella melitensis
2	NODE_344_length_1176_cov_19.188317	CP018506.1	Brucella melitensis
2	NODE_344_length_1176_cov_19.188317	CP018508.1	Brucella melitensis
2	NODE_344_length_1176_cov_19.188317	CP018510.1	Brucella melitensis
2	NODE_344_length_1176_cov_19.188317	CP018512.1	Brucella melitensis
2	NODE_344_length_1176_cov_19.188317	CP018514.1	Brucella melitensis
2	NODE_344_length_1176_cov_19.188317	CP018516.1	Brucella melitensis
2	NODE_344_length_1176_cov_19.188317	CP018518.1	Brucella melitensis
2	NODE_344_length_1176_cov_19.188317	CP018520.1	Brucella melitensis
2	NODE_344_length_1176_cov_19.188317	CP018522.1	Brucella melitensis
2	NODE_344_length_1176_cov_19.188317	CP018524.1	Brucella melitensis
2	NODE_344_length_1176_cov_19.188317	CP018526.1	Brucella melitensis
2	NODE_344_length_1176_cov_19.188317	CP018528.1	Brucella melitensis
2	NODE_344_length_1176_cov_19.188317	CP018530.1	Brucella melitensis
2	NODE_344_length_1176_cov_19.188317	CP018532.1	Brucella melitensis
2	NODE_344_length_1176_cov_19.188317	CP018534.1	Brucella melitensis
2	NODE_344_length_1176_cov_19.188317	CP018536.1	Brucella melitensis
2	NODE_344_length_1176_cov_19.188317	CP018538.1	Brucella melitensis
2	NODE_344_length_1176_cov_19.188317	CP018540.1	Brucella melitensis
2	NODE_344_length_1176_cov_19.188317	CP018542.1	Brucella melitensis
2	NODE_344_length_1176_cov_19.188317	CP018544.1	Brucella melitensis
2	NODE_344_length_1176_cov_19.188317	CP018546.1	Brucella melitensis
2	NODE_344_length_1176_cov_19.188317	CP018548.1	Brucella melitensis
2	NODE_344_length_1176_cov_19.188317	CP018550.1	Brucella melitensis
2	NODE_344_length_1176_cov_19.188317	CP018552.1	Brucella melitensis
2	NODE_344_length_1176_cov_19.188317	CP018554.1	Brucella melitensis
2	NODE_344_length_1176_cov_19.188317	CP018556.1	Brucella melitensis
2	NODE_344_length_1176_cov_19.188317	CP018558.1	Brucella melitensis
2	NODE_344_length_1176_cov_19.188317	CP018560.1	Brucella melitensis
2	NODE_344_length_1176_cov_19.188317	CP018562.1	Brucella melitensis
2	NODE_344_length_1176_cov_19.188317	CP018564.1	Brucella melitensis
2	NODE_344_length_1176_cov_19.188317	CP018566.1	Brucella melitensis
2	NODE_344_length_1176_cov_19.188317	CP018568.1	Brucella melitensis
2	NODE_344_length_1176_cov_19.188317	CP018570.1	Brucella melitensis
2	NODE_344_length_1176_cov_19.188317	CP019679.1	Brucella melitensis
2	NODE_344_length_1176_cov_19.188317	CP022204.1	Brucella melitensis
2	NODE_344_length_1176_cov_19.188317	CP022827.1	Brucella melitensis
2	NODE_344_length_1176_cov_19.188317	CP022875.1	Brucella melitensis
2	NODE_344_length_1176_cov_19.188317	CP024653.1	Brucella melitensis
2	NODE_344_length_1176_cov_19.188317	CP024715.1	Brucella melitensis
2	NODE_344_length_1176_cov_19.188317	CP025680.1	Brucella melitensis
2	NODE_344_length_1176_cov_19.188317	CP025819.1	Brucella melitensis
2	NODE_344_length_1176_cov_19.188317	CP025821.1	Brucella melitensis
2	NODE_344_length_1176_cov_19.188317	CP026005.1	Brucella melitensis
2	NODE_344_length_1176_cov_19.188317	CP026337.1	Brucella melitensis
2	NODE_344_length_1176_cov_19.188317	CP029756.1	Brucella melitensis
2	NODE_344_length_1176_cov_19.188317	CP034103.1	Brucella melitensis
2	NODE_344_length_1176_cov_19.188317	CP035793.1	Brucella melitensis
2	NODE_344_length_1176_cov_19.188317	CP035795.1	Brucella melitensis
2	NODE_344_length_1176_cov_19.188317	CP035797.1	Brucella melitensis
1	NODE_344_length_1176_cov_19.188317	DQ227951.1	Brucella melitensis
2	NODE_344_length_1176_cov_19.188317	LT962910.1	Brucella melitensis
2	NODE_344_length_1176_cov_19.188317	LT962912.1	Brucella melitensis
2	NODE_344_length_1176_cov_19.188317	LT962914.1	Brucella melitensis
2	NODE_344_length_1176_cov_19.188317	LT962916.1	Brucella melitensis
2	NODE_344_length_1176_cov_19.188317	LT962918.1	Brucella melitensis
2	NODE_344_length_1176_cov_19.188317	LT962920.1	Brucella melitensis
2	NODE_344_length_1176_cov_19.188317	LT962922.1	Brucella melitensis
2	NODE_344_length_1176_cov_19.188317	LT962924.1	Brucella melitensis
2	NODE_344_length_1176_cov_19.188317	LT962926.1	Brucella melitensis
2	NODE_344_length_1176_cov_19.188317	LT962928.1	Brucella melitensis
2	NODE_344_length_1176_cov_19.188317	LT962930.1	Brucella melitensis
2	NODE_344_length_1176_cov_19.188317	LT962932.1	Brucella melitensis
2	NODE_344_length_1176_cov_19.188317	LT962934.1	Brucella melitensis
2	NODE_344_length_1176_cov_19.188317	LT962936.1	Brucella melitensis
2	NODE_344_length_1176_cov_19.188317	LT962938.1	Brucella melitensis
2	NODE_344_length_1176_cov_19.188317	LT962940.1	Brucella melitensis
2	NODE_344_length_1176_cov_19.188317	LT962943.1	Brucella melitensis
2	NODE_344_length_1176_cov_19.188317	LT962945.1	Brucella melitensis
2	NODE_344_length_1176_cov_19.188317	LT962947.1	Brucella melitensis
2	NODE_344_length_1176_cov_19.188317	LT962949.1	Brucella melitensis
2	NODE_344_length_1176_cov_19.188317	LT962951.1	Brucella melitensis
2	NODE_344_length_1176_cov_19.188317	LT962953.1	Brucella melitensis
2	NODE_344_length_1176_cov_19.188317	LT963348.1	Brucella melitensis
2	NODE_344_length_1176_cov_19.188317	LT963350.1	Brucella melitensis
1	NODE_374_length_812_cov_63.301405	AF043474.1	Brucella melitensis
1	NODE_374_length_812_cov_63.301405	AF047478.1	Brucella melitensis
7	NODE_374_length_812_cov_63.301405	CP008750.1	Brucella melitensis
2	NODE_374_length_812_cov_63.301405	CP008751.1	Brucella melitensis
5	NODE_374_length_812_cov_63.301405	CP016983.1	Brucella melitensis
2	NODE_374_length_812_cov_63.301405	CP016984.1	Brucella melitensis
8	NODE_374_length_812_cov_63.301405	CP016985.1	Brucella melitensis
2	NODE_374_length_812_cov_63.301405	CP016986.1	Brucella melitensis
7	NODE_374_length_812_cov_63.301405	CP018478.1	Brucella melitensis
2	NODE_374_length_812_cov_63.301405	CP018479.1	Brucella melitensis
7	NODE_374_length_812_cov_63.301405	CP018480.1	Brucella melitensis
2	NODE_374_length_812_cov_63.301405	CP018481.1	Brucella melitensis
7	NODE_374_length_812_cov_63.301405	CP018482.1	Brucella melitensis
2	NODE_374_length_812_cov_63.301405	CP018483.1	Brucella melitensis
7	NODE_374_length_812_cov_63.301405	CP018484.1	Brucella melitensis
2	NODE_374_length_812_cov_63.301405	CP018485.1	Brucella melitensis
7	NODE_374_length_812_cov_63.301405	CP018486.1	Brucella melitensis
3	NODE_374_length_812_cov_63.301405	CP018487.1	Brucella melitensis
7	NODE_374_length_812_cov_63.301405	CP018488.1	Brucella melitensis
2	NODE_374_length_812_cov_63.301405	CP018489.1	Brucella melitensis
7	NODE_374_length_812_cov_63.301405	CP018490.1	Brucella melitensis
2	NODE_374_length_812_cov_63.301405	CP018491.1	Brucella melitensis
7	NODE_374_length_812_cov_63.301405	CP018492.1	Brucella melitensis
2	NODE_374_length_812_cov_63.301405	CP018493.1	Brucella melitensis
5	NODE_374_length_812_cov_63.301405	CP018494.1	Brucella melitensis
3	NODE_374_length_812_cov_63.301405	CP018495.1	Brucella melitensis
5	NODE_374_length_812_cov_63.301405	CP018496.1	Brucella melitensis
2	NODE_374_length_812_cov_63.301405	CP018497.1	Brucella melitensis
7	NODE_374_length_812_cov_63.301405	CP018498.1	Brucella melitensis
2	NODE_374_length_812_cov_63.301405	CP018499.1	Brucella melitensis
7	NODE_374_length_812_cov_63.301405	CP018500.1	Brucella melitensis
2	NODE_374_length_812_cov_63.301405	CP018501.1	Brucella melitensis
5	NODE_374_length_812_cov_63.301405	CP018502.1	Brucella melitensis
3	NODE_374_length_812_cov_63.301405	CP018503.1	Brucella melitensis
7	NODE_374_length_812_cov_63.301405	CP018504.1	Brucella melitensis
2	NODE_374_length_812_cov_63.301405	CP018505.1	Brucella melitensis
5	NODE_374_length_812_cov_63.301405	CP018506.1	Brucella melitensis
2	NODE_374_length_812_cov_63.301405	CP018507.1	Brucella melitensis
5	NODE_374_length_812_cov_63.301405	CP018508.1	Brucella melitensis
2	NODE_374_length_812_cov_63.301405	CP018509.1	Brucella melitensis
7	NODE_374_length_812_cov_63.301405	CP018510.1	Brucella melitensis
2	NODE_374_length_812_cov_63.301405	CP018511.1	Brucella melitensis
7	NODE_374_length_812_cov_63.301405	CP018512.1	Brucella melitensis
2	NODE_374_length_812_cov_63.301405	CP018513.1	Brucella melitensis
7	NODE_374_length_812_cov_63.301405	CP018514.1	Brucella melitensis
2	NODE_374_length_812_cov_63.301405	CP018515.1	Brucella melitensis
7	NODE_374_length_812_cov_63.301405	CP018516.1	Brucella melitensis
2	NODE_374_length_812_cov_63.301405	CP018517.1	Brucella melitensis
7	NODE_374_length_812_cov_63.301405	CP018518.1	Brucella melitensis
3	NODE_374_length_812_cov_63.301405	CP018519.1	Brucella melitensis
7	NODE_374_length_812_cov_63.301405	CP018520.1	Brucella melitensis
2	NODE_374_length_812_cov_63.301405	CP018521.1	Brucella melitensis
7	NODE_374_length_812_cov_63.301405	CP018522.1	Brucella melitensis
2	NODE_374_length_812_cov_63.301405	CP018523.1	Brucella melitensis
7	NODE_374_length_812_cov_63.301405	CP018524.1	Brucella melitensis
2	NODE_374_length_812_cov_63.301405	CP018525.1	Brucella melitensis
7	NODE_374_length_812_cov_63.301405	CP018526.1	Brucella melitensis
2	NODE_374_length_812_cov_63.301405	CP018527.1	Brucella melitensis
7	NODE_374_length_812_cov_63.301405	CP018528.1	Brucella melitensis
2	NODE_374_length_812_cov_63.301405	CP018529.1	Brucella melitensis
7	NODE_374_length_812_cov_63.301405	CP018530.1	Brucella melitensis
2	NODE_374_length_812_cov_63.301405	CP018531.1	Brucella melitensis
7	NODE_374_length_812_cov_63.301405	CP018532.1	Brucella melitensis
2	NODE_374_length_812_cov_63.301405	CP018533.1	Brucella melitensis
7	NODE_374_length_812_cov_63.301405	CP018534.1	Brucella melitensis
2	NODE_374_length_812_cov_63.301405	CP018535.1	Brucella melitensis
7	NODE_374_length_812_cov_63.301405	CP018536.1	Brucella melitensis
2	NODE_374_length_812_cov_63.301405	CP018537.1	Brucella melitensis
7	NODE_374_length_812_cov_63.301405	CP018538.1	Brucella melitensis
3	NODE_374_length_812_cov_63.301405	CP018539.1	Brucella melitensis
7	NODE_374_length_812_cov_63.301405	CP018540.1	Brucella melitensis
2	NODE_374_length_812_cov_63.301405	CP018541.1	Brucella melitensis
7	NODE_374_length_812_cov_63.301405	CP018542.1	Brucella melitensis
2	NODE_374_length_812_cov_63.301405	CP018543.1	Brucella melitensis
7	NODE_374_length_812_cov_63.301405	CP018544.1	Brucella melitensis
2	NODE_374_length_812_cov_63.301405	CP018545.1	Brucella melitensis
7	NODE_374_length_812_cov_63.301405	CP018546.1	Brucella melitensis
2	NODE_374_length_812_cov_63.301405	CP018547.1	Brucella melitensis
7	NODE_374_length_812_cov_63.301405	CP018548.1	Brucella melitensis
2	NODE_374_length_812_cov_63.301405	CP018549.1	Brucella melitensis
8	NODE_374_length_812_cov_63.301405	CP018550.1	Brucella melitensis
2	NODE_374_length_812_cov_63.301405	CP018551.1	Brucella melitensis
7	NODE_374_length_812_cov_63.301405	CP018552.1	Brucella melitensis
3	NODE_374_length_812_cov_63.301405	CP018553.1	Brucella melitensis
7	NODE_374_length_812_cov_63.301405	CP018554.1	Brucella melitensis
2	NODE_374_length_812_cov_63.301405	CP018555.1	Brucella melitensis
8	NODE_374_length_812_cov_63.301405	CP018556.1	Brucella melitensis
2	NODE_374_length_812_cov_63.301405	CP018557.1	Brucella melitensis
7	NODE_374_length_812_cov_63.301405	CP018558.1	Brucella melitensis
2	NODE_374_length_812_cov_63.301405	CP018559.1	Brucella melitensis
7	NODE_374_length_812_cov_63.301405	CP018560.1	Brucella melitensis
2	NODE_374_length_812_cov_63.301405	CP018561.1	Brucella melitensis
7	NODE_374_length_812_cov_63.301405	CP018562.1	Brucella melitensis
2	NODE_374_length_812_cov_63.301405	CP018563.1	Brucella melitensis
7	NODE_374_length_812_cov_63.301405	CP018564.1	Brucella melitensis
2	NODE_374_length_812_cov_63.301405	CP018565.1	Brucella melitensis
7	NODE_374_length_812_cov_63.301405	CP018566.1	Brucella melitensis
3	NODE_374_length_812_cov_63.301405	CP018567.1	Brucella melitensis
7	NODE_374_length_812_cov_63.301405	CP018568.1	Brucella melitensis
2	NODE_374_length_812_cov_63.301405	CP018569.1	Brucella melitensis
8	NODE_374_length_812_cov_63.301405	CP018570.1	Brucella melitensis
2	NODE_374_length_812_cov_63.301405	CP018571.1	Brucella melitensis
6	NODE_374_length_812_cov_63.301405	CP019679.1	Brucella melitensis
2	NODE_374_length_812_cov_63.301405	CP019680.1	Brucella melitensis
7	NODE_374_length_812_cov_63.301405	CP022204.1	Brucella melitensis
2	NODE_374_length_812_cov_63.301405	CP022205.1	Brucella melitensis
9	NODE_374_length_812_cov_63.301405	CP022827.1	Brucella melitensis
2	NODE_374_length_812_cov_63.301405	CP022828.1	Brucella melitensis
9	NODE_374_length_812_cov_63.301405	CP022875.1	Brucella melitensis
2	NODE_374_length_812_cov_63.301405	CP022876.1	Brucella melitensis
8	NODE_374_length_812_cov_63.301405	CP023171.1	Brucella melitensis
3	NODE_374_length_812_cov_63.301405	CP023172.1	Brucella melitensis
7	NODE_374_length_812_cov_63.301405	CP024653.1	Brucella melitensis
2	NODE_374_length_812_cov_63.301405	CP024654.1	Brucella melitensis
5	NODE_374_length_812_cov_63.301405	CP024715.1	Brucella melitensis
2	NODE_374_length_812_cov_63.301405	CP024716.1	Brucella melitensis
7	NODE_374_length_812_cov_63.301405	CP025680.1	Brucella melitensis
2	NODE_374_length_812_cov_63.301405	CP025681.1	Brucella melitensis
7	NODE_374_length_812_cov_63.301405	CP025819.1	Brucella melitensis
2	NODE_374_length_812_cov_63.301405	CP025820.1	Brucella melitensis
7	NODE_374_length_812_cov_63.301405	CP025821.1	Brucella melitensis
2	NODE_374_length_812_cov_63.301405	CP025822.1	Brucella melitensis
5	NODE_374_length_812_cov_63.301405	CP026005.1	Brucella melitensis
3	NODE_374_length_812_cov_63.301405	CP026006.1	Brucella melitensis
9	NODE_374_length_812_cov_63.301405	CP026337.1	Brucella melitensis
7	NODE_374_length_812_cov_63.301405	CP029756.1	Brucella melitensis
2	NODE_374_length_812_cov_63.301405	CP029757.1	Brucella melitensis
7	NODE_374_length_812_cov_63.301405	CP034103.1	Brucella melitensis
2	NODE_374_length_812_cov_63.301405	CP034104.1	Brucella melitensis
7	NODE_374_length_812_cov_63.301405	CP035793.1	Brucella melitensis
2	NODE_374_length_812_cov_63.301405	CP035794.1	Brucella melitensis
7	NODE_374_length_812_cov_63.301405	CP035795.1	Brucella melitensis
2	NODE_374_length_812_cov_63.301405	CP035796.1	Brucella melitensis
7	NODE_374_length_812_cov_63.301405	CP035797.1	Brucella melitensis
2	NODE_374_length_812_cov_63.301405	CP035798.1	Brucella melitensis
1	NODE_374_length_812_cov_63.301405	DQ845343.1	Brucella melitensis
1	NODE_374_length_812_cov_63.301405	HM598410.1	Brucella melitensis
1	NODE_374_length_812_cov_63.301405	JF939142.1	Brucella melitensis
1	NODE_374_length_812_cov_63.301405	JF939143.1	Brucella melitensis
1	NODE_374_length_812_cov_63.301405	JF939144.1	Brucella melitensis
1	NODE_374_length_812_cov_63.301405	JF939145.1	Brucella melitensis
1	NODE_374_length_812_cov_63.301405	JF939146.1	Brucella melitensis
1	NODE_374_length_812_cov_63.301405	JF939147.1	Brucella melitensis
1	NODE_374_length_812_cov_63.301405	JF939151.1	Brucella melitensis
1	NODE_374_length_812_cov_63.301405	JF939160.1	Brucella melitensis
1	NODE_374_length_812_cov_63.301405	JF939166.1	Brucella melitensis
1	NODE_374_length_812_cov_63.301405	KX764599.1	Brucella melitensis
5	NODE_374_length_812_cov_63.301405	LT962910.1	Brucella melitensis
2	NODE_374_length_812_cov_63.301405	LT962911.1	Brucella melitensis
5	NODE_374_length_812_cov_63.301405	LT962912.1	Brucella melitensis
2	NODE_374_length_812_cov_63.301405	LT962913.1	Brucella melitensis
5	NODE_374_length_812_cov_63.301405	LT962914.1	Brucella melitensis
2	NODE_374_length_812_cov_63.301405	LT962915.1	Brucella melitensis
5	NODE_374_length_812_cov_63.301405	LT962916.1	Brucella melitensis
2	NODE_374_length_812_cov_63.301405	LT962917.1	Brucella melitensis
5	NODE_374_length_812_cov_63.301405	LT962918.1	Brucella melitensis
2	NODE_374_length_812_cov_63.301405	LT962919.1	Brucella melitensis
5	NODE_374_length_812_cov_63.301405	LT962920.1	Brucella melitensis
2	NODE_374_length_812_cov_63.301405	LT962921.1	Brucella melitensis
5	NODE_374_length_812_cov_63.301405	LT962922.1	Brucella melitensis
2	NODE_374_length_812_cov_63.301405	LT962923.1	Brucella melitensis
5	NODE_374_length_812_cov_63.301405	LT962924.1	Brucella melitensis
2	NODE_374_length_812_cov_63.301405	LT962925.1	Brucella melitensis
5	NODE_374_length_812_cov_63.301405	LT962926.1	Brucella melitensis
2	NODE_374_length_812_cov_63.301405	LT962927.1	Brucella melitensis
5	NODE_374_length_812_cov_63.301405	LT962928.1	Brucella melitensis
2	NODE_374_length_812_cov_63.301405	LT962929.1	Brucella melitensis
5	NODE_374_length_812_cov_63.301405	LT962930.1	Brucella melitensis
2	NODE_374_length_812_cov_63.301405	LT962931.1	Brucella melitensis
5	NODE_374_length_812_cov_63.301405	LT962932.1	Brucella melitensis
2	NODE_374_length_812_cov_63.301405	LT962933.1	Brucella melitensis
5	NODE_374_length_812_cov_63.301405	LT962934.1	Brucella melitensis
2	NODE_374_length_812_cov_63.301405	LT962935.1	Brucella melitensis
5	NODE_374_length_812_cov_63.301405	LT962936.1	Brucella melitensis
2	NODE_374_length_812_cov_63.301405	LT962937.1	Brucella melitensis
5	NODE_374_length_812_cov_63.301405	LT962938.1	Brucella melitensis
2	NODE_374_length_812_cov_63.301405	LT962939.1	Brucella melitensis
5	NODE_374_length_812_cov_63.301405	LT962940.1	Brucella melitensis
2	NODE_374_length_812_cov_63.301405	LT962941.1	Brucella melitensis
5	NODE_374_length_812_cov_63.301405	LT962943.1	Brucella melitensis
2	NODE_374_length_812_cov_63.301405	LT962944.1	Brucella melitensis
5	NODE_374_length_812_cov_63.301405	LT962945.1	Brucella melitensis
2	NODE_374_length_812_cov_63.301405	LT962946.1	Brucella melitensis
5	NODE_374_length_812_cov_63.301405	LT962947.1	Brucella melitensis
2	NODE_374_length_812_cov_63.301405	LT962948.1	Brucella melitensis
5	NODE_374_length_812_cov_63.301405	LT962949.1	Brucella melitensis
2	NODE_374_length_812_cov_63.301405	LT962950.1	Brucella melitensis
5	NODE_374_length_812_cov_63.301405	LT962951.1	Brucella melitensis
2	NODE_374_length_812_cov_63.301405	LT962952.1	Brucella melitensis
5	NODE_374_length_812_cov_63.301405	LT962953.1	Brucella melitensis
2	NODE_374_length_812_cov_63.301405	LT962954.1	Brucella melitensis
5	NODE_374_length_812_cov_63.301405	LT963348.1	Brucella melitensis
2	NODE_374_length_812_cov_63.301405	LT963349.1	Brucella melitensis
5	NODE_374_length_812_cov_63.301405	LT963350.1	Brucella melitensis
2	NODE_374_length_812_cov_63.301405	LT963351.1	Brucella melitensis
1	NODE_374_length_812_cov_63.301405	MH615816.1	Brucella melitensis
1	NODE_374_length_812_cov_63.301405	MH615817.1	Brucella melitensis
1	NODE_374_length_812_cov_63.301405	MH615818.1	Brucella melitensis
1	NODE_374_length_812_cov_63.301405	MH615819.1	Brucella melitensis
1	NODE_374_length_812_cov_63.301405	MH687538.1	Brucella melitensis
1	NODE_374_length_812_cov_63.301405	MH687539.1	Brucella melitensis
1	NODE_374_length_812_cov_63.301405	MH844099.1	Brucella melitensis
1	NODE_374_length_812_cov_63.301405	MH916627.1	Brucella melitensis
1	NODE_374_length_812_cov_63.301405	MK046923.1	Brucella melitensis
1	NODE_374_length_812_cov_63.301405	MK490914.1	Brucella melitensis
1	NODE_374_length_812_cov_63.301405	MK490915.1	Brucella melitensis
1	NODE_374_length_812_cov_63.301405	MK490916.1	Brucella melitensis
1	NODE_374_length_812_cov_63.301405	MK490917.1	Brucella melitensis
2	NODE_398_length_611_cov_21.348797	CP008750.1	Brucella melitensis
2	NODE_398_length_611_cov_21.348797	CP016983.1	Brucella melitensis
2	NODE_398_length_611_cov_21.348797	CP016985.1	Brucella melitensis
2	NODE_398_length_611_cov_21.348797	CP018478.1	Brucella melitensis
2	NODE_398_length_611_cov_21.348797	CP018480.1	Brucella melitensis
2	NODE_398_length_611_cov_21.348797	CP018482.1	Brucella melitensis
2	NODE_398_length_611_cov_21.348797	CP018484.1	Brucella melitensis
2	NODE_398_length_611_cov_21.348797	CP018486.1	Brucella melitensis
2	NODE_398_length_611_cov_21.348797	CP018488.1	Brucella melitensis
2	NODE_398_length_611_cov_21.348797	CP018490.1	Brucella melitensis
2	NODE_398_length_611_cov_21.348797	CP018492.1	Brucella melitensis
2	NODE_398_length_611_cov_21.348797	CP018494.1	Brucella melitensis
2	NODE_398_length_611_cov_21.348797	CP018496.1	Brucella melitensis
2	NODE_398_length_611_cov_21.348797	CP018498.1	Brucella melitensis
2	NODE_398_length_611_cov_21.348797	CP018500.1	Brucella melitensis
2	NODE_398_length_611_cov_21.348797	CP018502.1	Brucella melitensis
2	NODE_398_length_611_cov_21.348797	CP018504.1	Brucella melitensis
2	NODE_398_length_611_cov_21.348797	CP018506.1	Brucella melitensis
2	NODE_398_length_611_cov_21.348797	CP018508.1	Brucella melitensis
2	NODE_398_length_611_cov_21.348797	CP018510.1	Brucella melitensis
2	NODE_398_length_611_cov_21.348797	CP018512.1	Brucella melitensis
2	NODE_398_length_611_cov_21.348797	CP018514.1	Brucella melitensis
2	NODE_398_length_611_cov_21.348797	CP018516.1	Brucella melitensis
2	NODE_398_length_611_cov_21.348797	CP018518.1	Brucella melitensis
2	NODE_398_length_611_cov_21.348797	CP018520.1	Brucella melitensis
2	NODE_398_length_611_cov_21.348797	CP018522.1	Brucella melitensis
2	NODE_398_length_611_cov_21.348797	CP018524.1	Brucella melitensis
2	NODE_398_length_611_cov_21.348797	CP018526.1	Brucella melitensis
2	NODE_398_length_611_cov_21.348797	CP018528.1	Brucella melitensis
2	NODE_398_length_611_cov_21.348797	CP018530.1	Brucella melitensis
2	NODE_398_length_611_cov_21.348797	CP018532.1	Brucella melitensis
2	NODE_398_length_611_cov_21.348797	CP018534.1	Brucella melitensis
2	NODE_398_length_611_cov_21.348797	CP018536.1	Brucella melitensis
2	NODE_398_length_611_cov_21.348797	CP018538.1	Brucella melitensis
2	NODE_398_length_611_cov_21.348797	CP018540.1	Brucella melitensis
2	NODE_398_length_611_cov_21.348797	CP018542.1	Brucella melitensis
2	NODE_398_length_611_cov_21.348797	CP018544.1	Brucella melitensis
2	NODE_398_length_611_cov_21.348797	CP018546.1	Brucella melitensis
2	NODE_398_length_611_cov_21.348797	CP018548.1	Brucella melitensis
2	NODE_398_length_611_cov_21.348797	CP018550.1	Brucella melitensis
2	NODE_398_length_611_cov_21.348797	CP018552.1	Brucella melitensis
2	NODE_398_length_611_cov_21.348797	CP018554.1	Brucella melitensis
2	NODE_398_length_611_cov_21.348797	CP018556.1	Brucella melitensis
2	NODE_398_length_611_cov_21.348797	CP018558.1	Brucella melitensis
2	NODE_398_length_611_cov_21.348797	CP018560.1	Brucella melitensis
2	NODE_398_length_611_cov_21.348797	CP018562.1	Brucella melitensis
2	NODE_398_length_611_cov_21.348797	CP018564.1	Brucella melitensis
2	NODE_398_length_611_cov_21.348797	CP018566.1	Brucella melitensis
2	NODE_398_length_611_cov_21.348797	CP018568.1	Brucella melitensis
2	NODE_398_length_611_cov_21.348797	CP018570.1	Brucella melitensis
2	NODE_398_length_611_cov_21.348797	CP019679.1	Brucella melitensis
2	NODE_398_length_611_cov_21.348797	CP022204.1	Brucella melitensis
3	NODE_398_length_611_cov_21.348797	CP022827.1	Brucella melitensis
2	NODE_398_length_611_cov_21.348797	CP022875.1	Brucella melitensis
2	NODE_398_length_611_cov_21.348797	CP023171.1	Brucella melitensis
2	NODE_398_length_611_cov_21.348797	CP024653.1	Brucella melitensis
2	NODE_398_length_611_cov_21.348797	CP024715.1	Brucella melitensis
2	NODE_398_length_611_cov_21.348797	CP025680.1	Brucella melitensis
2	NODE_398_length_611_cov_21.348797	CP025819.1	Brucella melitensis
2	NODE_398_length_611_cov_21.348797	CP025821.1	Brucella melitensis
2	NODE_398_length_611_cov_21.348797	CP026005.1	Brucella melitensis
2	NODE_398_length_611_cov_21.348797	CP026337.1	Brucella melitensis
2	NODE_398_length_611_cov_21.348797	CP029756.1	Brucella melitensis
2	NODE_398_length_611_cov_21.348797	CP034103.1	Brucella melitensis
2	NODE_398_length_611_cov_21.348797	CP035793.1	Brucella melitensis
2	NODE_398_length_611_cov_21.348797	CP035795.1	Brucella melitensis
2	NODE_398_length_611_cov_21.348797	CP035797.1	Brucella melitensis
2	NODE_398_length_611_cov_21.348797	LT962910.1	Brucella melitensis
2	NODE_398_length_611_cov_21.348797	LT962912.1	Brucella melitensis
2	NODE_398_length_611_cov_21.348797	LT962914.1	Brucella melitensis
2	NODE_398_length_611_cov_21.348797	LT962916.1	Brucella melitensis
2	NODE_398_length_611_cov_21.348797	LT962918.1	Brucella melitensis
2	NODE_398_length_611_cov_21.348797	LT962920.1	Brucella melitensis
2	NODE_398_length_611_cov_21.348797	LT962922.1	Brucella melitensis
2	NODE_398_length_611_cov_21.348797	LT962924.1	Brucella melitensis
2	NODE_398_length_611_cov_21.348797	LT962926.1	Brucella melitensis
2	NODE_398_length_611_cov_21.348797	LT962928.1	Brucella melitensis
2	NODE_398_length_611_cov_21.348797	LT962930.1	Brucella melitensis
2	NODE_398_length_611_cov_21.348797	LT962932.1	Brucella melitensis
2	NODE_398_length_611_cov_21.348797	LT962934.1	Brucella melitensis
2	NODE_398_length_611_cov_21.348797	LT962936.1	Brucella melitensis
2	NODE_398_length_611_cov_21.348797	LT962938.1	Brucella melitensis
2	NODE_398_length_611_cov_21.348797	LT962940.1	Brucella melitensis
2	NODE_398_length_611_cov_21.348797	LT962943.1	Brucella melitensis
2	NODE_398_length_611_cov_21.348797	LT962945.1	Brucella melitensis
2	NODE_398_length_611_cov_21.348797	LT962947.1	Brucella melitensis
2	NODE_398_length_611_cov_21.348797	LT962949.1	Brucella melitensis
2	NODE_398_length_611_cov_21.348797	LT962951.1	Brucella melitensis
2	NODE_398_length_611_cov_21.348797	LT962953.1	Brucella melitensis
2	NODE_398_length_611_cov_21.348797	LT963348.1	Brucella melitensis
2	NODE_398_length_611_cov_21.348797	LT963350.1	Brucella melitensis
1	NODE_458_length_365_cov_26.327381	AF047478.1	Brucella melitensis
2	NODE_458_length_365_cov_26.327381	CP008750.1	Brucella melitensis
1	NODE_458_length_365_cov_26.327381	CP008751.1	Brucella melitensis
2	NODE_458_length_365_cov_26.327381	CP016983.1	Brucella melitensis
1	NODE_458_length_365_cov_26.327381	CP016984.1	Brucella melitensis
2	NODE_458_length_365_cov_26.327381	CP016985.1	Brucella melitensis
1	NODE_458_length_365_cov_26.327381	CP016986.1	Brucella melitensis
2	NODE_458_length_365_cov_26.327381	CP018478.1	Brucella melitensis
1	NODE_458_length_365_cov_26.327381	CP018479.1	Brucella melitensis
2	NODE_458_length_365_cov_26.327381	CP018480.1	Brucella melitensis
1	NODE_458_length_365_cov_26.327381	CP018481.1	Brucella melitensis
2	NODE_458_length_365_cov_26.327381	CP018482.1	Brucella melitensis
1	NODE_458_length_365_cov_26.327381	CP018483.1	Brucella melitensis
2	NODE_458_length_365_cov_26.327381	CP018484.1	Brucella melitensis
1	NODE_458_length_365_cov_26.327381	CP018485.1	Brucella melitensis
2	NODE_458_length_365_cov_26.327381	CP018486.1	Brucella melitensis
1	NODE_458_length_365_cov_26.327381	CP018487.1	Brucella melitensis
2	NODE_458_length_365_cov_26.327381	CP018488.1	Brucella melitensis
1	NODE_458_length_365_cov_26.327381	CP018489.1	Brucella melitensis
2	NODE_458_length_365_cov_26.327381	CP018490.1	Brucella melitensis
1	NODE_458_length_365_cov_26.327381	CP018491.1	Brucella melitensis
2	NODE_458_length_365_cov_26.327381	CP018492.1	Brucella melitensis
1	NODE_458_length_365_cov_26.327381	CP018493.1	Brucella melitensis
2	NODE_458_length_365_cov_26.327381	CP018494.1	Brucella melitensis
1	NODE_458_length_365_cov_26.327381	CP018495.1	Brucella melitensis
2	NODE_458_length_365_cov_26.327381	CP018496.1	Brucella melitensis
1	NODE_458_length_365_cov_26.327381	CP018497.1	Brucella melitensis
2	NODE_458_length_365_cov_26.327381	CP018498.1	Brucella melitensis
1	NODE_458_length_365_cov_26.327381	CP018499.1	Brucella melitensis
2	NODE_458_length_365_cov_26.327381	CP018500.1	Brucella melitensis
1	NODE_458_length_365_cov_26.327381	CP018501.1	Brucella melitensis
2	NODE_458_length_365_cov_26.327381	CP018502.1	Brucella melitensis
1	NODE_458_length_365_cov_26.327381	CP018503.1	Brucella melitensis
2	NODE_458_length_365_cov_26.327381	CP018504.1	Brucella melitensis
1	NODE_458_length_365_cov_26.327381	CP018505.1	Brucella melitensis
2	NODE_458_length_365_cov_26.327381	CP018506.1	Brucella melitensis
1	NODE_458_length_365_cov_26.327381	CP018507.1	Brucella melitensis
2	NODE_458_length_365_cov_26.327381	CP018508.1	Brucella melitensis
1	NODE_458_length_365_cov_26.327381	CP018509.1	Brucella melitensis
2	NODE_458_length_365_cov_26.327381	CP018510.1	Brucella melitensis
1	NODE_458_length_365_cov_26.327381	CP018511.1	Brucella melitensis
2	NODE_458_length_365_cov_26.327381	CP018512.1	Brucella melitensis
1	NODE_458_length_365_cov_26.327381	CP018513.1	Brucella melitensis
2	NODE_458_length_365_cov_26.327381	CP018514.1	Brucella melitensis
1	NODE_458_length_365_cov_26.327381	CP018515.1	Brucella melitensis
2	NODE_458_length_365_cov_26.327381	CP018516.1	Brucella melitensis
1	NODE_458_length_365_cov_26.327381	CP018517.1	Brucella melitensis
2	NODE_458_length_365_cov_26.327381	CP018518.1	Brucella melitensis
1	NODE_458_length_365_cov_26.327381	CP018519.1	Brucella melitensis
2	NODE_458_length_365_cov_26.327381	CP018520.1	Brucella melitensis
1	NODE_458_length_365_cov_26.327381	CP018521.1	Brucella melitensis
2	NODE_458_length_365_cov_26.327381	CP018522.1	Brucella melitensis
1	NODE_458_length_365_cov_26.327381	CP018523.1	Brucella melitensis
2	NODE_458_length_365_cov_26.327381	CP018524.1	Brucella melitensis
1	NODE_458_length_365_cov_26.327381	CP018525.1	Brucella melitensis
2	NODE_458_length_365_cov_26.327381	CP018526.1	Brucella melitensis
1	NODE_458_length_365_cov_26.327381	CP018527.1	Brucella melitensis
2	NODE_458_length_365_cov_26.327381	CP018528.1	Brucella melitensis
1	NODE_458_length_365_cov_26.327381	CP018529.1	Brucella melitensis
2	NODE_458_length_365_cov_26.327381	CP018530.1	Brucella melitensis
1	NODE_458_length_365_cov_26.327381	CP018531.1	Brucella melitensis
2	NODE_458_length_365_cov_26.327381	CP018532.1	Brucella melitensis
1	NODE_458_length_365_cov_26.327381	CP018533.1	Brucella melitensis
2	NODE_458_length_365_cov_26.327381	CP018534.1	Brucella melitensis
1	NODE_458_length_365_cov_26.327381	CP018535.1	Brucella melitensis
2	NODE_458_length_365_cov_26.327381	CP018536.1	Brucella melitensis
1	NODE_458_length_365_cov_26.327381	CP018537.1	Brucella melitensis
2	NODE_458_length_365_cov_26.327381	CP018538.1	Brucella melitensis
1	NODE_458_length_365_cov_26.327381	CP018539.1	Brucella melitensis
2	NODE_458_length_365_cov_26.327381	CP018540.1	Brucella melitensis
1	NODE_458_length_365_cov_26.327381	CP018541.1	Brucella melitensis
2	NODE_458_length_365_cov_26.327381	CP018542.1	Brucella melitensis
1	NODE_458_length_365_cov_26.327381	CP018543.1	Brucella melitensis
2	NODE_458_length_365_cov_26.327381	CP018544.1	Brucella melitensis
1	NODE_458_length_365_cov_26.327381	CP018545.1	Brucella melitensis
2	NODE_458_length_365_cov_26.327381	CP018546.1	Brucella melitensis
1	NODE_458_length_365_cov_26.327381	CP018547.1	Brucella melitensis
2	NODE_458_length_365_cov_26.327381	CP018548.1	Brucella melitensis
1	NODE_458_length_365_cov_26.327381	CP018549.1	Brucella melitensis
2	NODE_458_length_365_cov_26.327381	CP018550.1	Brucella melitensis
1	NODE_458_length_365_cov_26.327381	CP018551.1	Brucella melitensis
2	NODE_458_length_365_cov_26.327381	CP018552.1	Brucella melitensis
1	NODE_458_length_365_cov_26.327381	CP018553.1	Brucella melitensis
2	NODE_458_length_365_cov_26.327381	CP018554.1	Brucella melitensis
1	NODE_458_length_365_cov_26.327381	CP018555.1	Brucella melitensis
2	NODE_458_length_365_cov_26.327381	CP018556.1	Brucella melitensis
1	NODE_458_length_365_cov_26.327381	CP018557.1	Brucella melitensis
2	NODE_458_length_365_cov_26.327381	CP018558.1	Brucella melitensis
1	NODE_458_length_365_cov_26.327381	CP018559.1	Brucella melitensis
2	NODE_458_length_365_cov_26.327381	CP018560.1	Brucella melitensis
1	NODE_458_length_365_cov_26.327381	CP018561.1	Brucella melitensis
2	NODE_458_length_365_cov_26.327381	CP018562.1	Brucella melitensis
1	NODE_458_length_365_cov_26.327381	CP018563.1	Brucella melitensis
2	NODE_458_length_365_cov_26.327381	CP018564.1	Brucella melitensis
1	NODE_458_length_365_cov_26.327381	CP018565.1	Brucella melitensis
2	NODE_458_length_365_cov_26.327381	CP018566.1	Brucella melitensis
1	NODE_458_length_365_cov_26.327381	CP018567.1	Brucella melitensis
2	NODE_458_length_365_cov_26.327381	CP018568.1	Brucella melitensis
1	NODE_458_length_365_cov_26.327381	CP018569.1	Brucella melitensis
2	NODE_458_length_365_cov_26.327381	CP018570.1	Brucella melitensis
1	NODE_458_length_365_cov_26.327381	CP018571.1	Brucella melitensis
2	NODE_458_length_365_cov_26.327381	CP019679.1	Brucella melitensis
1	NODE_458_length_365_cov_26.327381	CP019680.1	Brucella melitensis
2	NODE_458_length_365_cov_26.327381	CP022204.1	Brucella melitensis
1	NODE_458_length_365_cov_26.327381	CP022205.1	Brucella melitensis
2	NODE_458_length_365_cov_26.327381	CP022827.1	Brucella melitensis
1	NODE_458_length_365_cov_26.327381	CP022828.1	Brucella melitensis
2	NODE_458_length_365_cov_26.327381	CP022875.1	Brucella melitensis
1	NODE_458_length_365_cov_26.327381	CP022876.1	Brucella melitensis
1	NODE_458_length_365_cov_26.327381	CP023171.1	Brucella melitensis
1	NODE_458_length_365_cov_26.327381	CP023172.1	Brucella melitensis
2	NODE_458_length_365_cov_26.327381	CP024653.1	Brucella melitensis
1	NODE_458_length_365_cov_26.327381	CP024654.1	Brucella melitensis
2	NODE_458_length_365_cov_26.327381	CP024715.1	Brucella melitensis
1	NODE_458_length_365_cov_26.327381	CP024716.1	Brucella melitensis
2	NODE_458_length_365_cov_26.327381	CP025680.1	Brucella melitensis
1	NODE_458_length_365_cov_26.327381	CP025681.1	Brucella melitensis
2	NODE_458_length_365_cov_26.327381	CP025819.1	Brucella melitensis
1	NODE_458_length_365_cov_26.327381	CP025820.1	Brucella melitensis
2	NODE_458_length_365_cov_26.327381	CP025821.1	Brucella melitensis
1	NODE_458_length_365_cov_26.327381	CP025822.1	Brucella melitensis
2	NODE_458_length_365_cov_26.327381	CP026005.1	Brucella melitensis
1	NODE_458_length_365_cov_26.327381	CP026006.1	Brucella melitensis
3	NODE_458_length_365_cov_26.327381	CP026337.1	Brucella melitensis
2	NODE_458_length_365_cov_26.327381	CP029756.1	Brucella melitensis
1	NODE_458_length_365_cov_26.327381	CP029757.1	Brucella melitensis
2	NODE_458_length_365_cov_26.327381	CP034103.1	Brucella melitensis
1	NODE_458_length_365_cov_26.327381	CP034104.1	Brucella melitensis
2	NODE_458_length_365_cov_26.327381	CP035793.1	Brucella melitensis
1	NODE_458_length_365_cov_26.327381	CP035794.1	Brucella melitensis
2	NODE_458_length_365_cov_26.327381	CP035795.1	Brucella melitensis
1	NODE_458_length_365_cov_26.327381	CP035796.1	Brucella melitensis
2	NODE_458_length_365_cov_26.327381	CP035797.1	Brucella melitensis
1	NODE_458_length_365_cov_26.327381	CP035798.1	Brucella melitensis
2	NODE_458_length_365_cov_26.327381	LT962910.1	Brucella melitensis
1	NODE_458_length_365_cov_26.327381	LT962911.1	Brucella melitensis
2	NODE_458_length_365_cov_26.327381	LT962912.1	Brucella melitensis
1	NODE_458_length_365_cov_26.327381	LT962913.1	Brucella melitensis
2	NODE_458_length_365_cov_26.327381	LT962914.1	Brucella melitensis
1	NODE_458_length_365_cov_26.327381	LT962915.1	Brucella melitensis
2	NODE_458_length_365_cov_26.327381	LT962916.1	Brucella melitensis
1	NODE_458_length_365_cov_26.327381	LT962917.1	Brucella melitensis
2	NODE_458_length_365_cov_26.327381	LT962918.1	Brucella melitensis
1	NODE_458_length_365_cov_26.327381	LT962919.1	Brucella melitensis
2	NODE_458_length_365_cov_26.327381	LT962920.1	Brucella melitensis
1	NODE_458_length_365_cov_26.327381	LT962921.1	Brucella melitensis
2	NODE_458_length_365_cov_26.327381	LT962922.1	Brucella melitensis
1	NODE_458_length_365_cov_26.327381	LT962923.1	Brucella melitensis
2	NODE_458_length_365_cov_26.327381	LT962924.1	Brucella melitensis
1	NODE_458_length_365_cov_26.327381	LT962925.1	Brucella melitensis
2	NODE_458_length_365_cov_26.327381	LT962926.1	Brucella melitensis
1	NODE_458_length_365_cov_26.327381	LT962927.1	Brucella melitensis
2	NODE_458_length_365_cov_26.327381	LT962928.1	Brucella melitensis
1	NODE_458_length_365_cov_26.327381	LT962929.1	Brucella melitensis
2	NODE_458_length_365_cov_26.327381	LT962930.1	Brucella melitensis
1	NODE_458_length_365_cov_26.327381	LT962931.1	Brucella melitensis
2	NODE_458_length_365_cov_26.327381	LT962932.1	Brucella melitensis
1	NODE_458_length_365_cov_26.327381	LT962933.1	Brucella melitensis
2	NODE_458_length_365_cov_26.327381	LT962934.1	Brucella melitensis
1	NODE_458_length_365_cov_26.327381	LT962935.1	Brucella melitensis
2	NODE_458_length_365_cov_26.327381	LT962936.1	Brucella melitensis
1	NODE_458_length_365_cov_26.327381	LT962937.1	Brucella melitensis
2	NODE_458_length_365_cov_26.327381	LT962938.1	Brucella melitensis
1	NODE_458_length_365_cov_26.327381	LT962939.1	Brucella melitensis
2	NODE_458_length_365_cov_26.327381	LT962940.1	Brucella melitensis
1	NODE_458_length_365_cov_26.327381	LT962941.1	Brucella melitensis
2	NODE_458_length_365_cov_26.327381	LT962943.1	Brucella melitensis
1	NODE_458_length_365_cov_26.327381	LT962944.1	Brucella melitensis
2	NODE_458_length_365_cov_26.327381	LT962945.1	Brucella melitensis
1	NODE_458_length_365_cov_26.327381	LT962946.1	Brucella melitensis
2	NODE_458_length_365_cov_26.327381	LT962947.1	Brucella melitensis
1	NODE_458_length_365_cov_26.327381	LT962948.1	Brucella melitensis
2	NODE_458_length_365_cov_26.327381	LT962949.1	Brucella melitensis
1	NODE_458_length_365_cov_26.327381	LT962950.1	Brucella melitensis
2	NODE_458_length_365_cov_26.327381	LT962951.1	Brucella melitensis
1	NODE_458_length_365_cov_26.327381	LT962952.1	Brucella melitensis
2	NODE_458_length_365_cov_26.327381	LT962953.1	Brucella melitensis
1	NODE_458_length_365_cov_26.327381	LT962954.1	Brucella melitensis
2	NODE_458_length_365_cov_26.327381	LT963348.1	Brucella melitensis
1	NODE_458_length_365_cov_26.327381	LT963349.1	Brucella melitensis
2	NODE_458_length_365_cov_26.327381	LT963350.1	Brucella melitensis
1	NODE_458_length_365_cov_26.327381	LT963351.1	Brucella melitensis
1	NODE_616_length_269_cov_19.591667	AY989891.1	Brucella melitensis
2	NODE_616_length_269_cov_19.591667	CP008750.1	Brucella melitensis
2	NODE_616_length_269_cov_19.591667	CP016983.1	Brucella melitensis
2	NODE_616_length_269_cov_19.591667	CP016985.1	Brucella melitensis
2	NODE_616_length_269_cov_19.591667	CP018478.1	Brucella melitensis
2	NODE_616_length_269_cov_19.591667	CP018480.1	Brucella melitensis
2	NODE_616_length_269_cov_19.591667	CP018482.1	Brucella melitensis
2	NODE_616_length_269_cov_19.591667	CP018484.1	Brucella melitensis
2	NODE_616_length_269_cov_19.591667	CP018486.1	Brucella melitensis
2	NODE_616_length_269_cov_19.591667	CP018488.1	Brucella melitensis
2	NODE_616_length_269_cov_19.591667	CP018490.1	Brucella melitensis
2	NODE_616_length_269_cov_19.591667	CP018492.1	Brucella melitensis
2	NODE_616_length_269_cov_19.591667	CP018494.1	Brucella melitensis
2	NODE_616_length_269_cov_19.591667	CP018496.1	Brucella melitensis
2	NODE_616_length_269_cov_19.591667	CP018498.1	Brucella melitensis
2	NODE_616_length_269_cov_19.591667	CP018500.1	Brucella melitensis
2	NODE_616_length_269_cov_19.591667	CP018502.1	Brucella melitensis
2	NODE_616_length_269_cov_19.591667	CP018504.1	Brucella melitensis
2	NODE_616_length_269_cov_19.591667	CP018506.1	Brucella melitensis
2	NODE_616_length_269_cov_19.591667	CP018508.1	Brucella melitensis
2	NODE_616_length_269_cov_19.591667	CP018510.1	Brucella melitensis
2	NODE_616_length_269_cov_19.591667	CP018512.1	Brucella melitensis
2	NODE_616_length_269_cov_19.591667	CP018514.1	Brucella melitensis
2	NODE_616_length_269_cov_19.591667	CP018516.1	Brucella melitensis
2	NODE_616_length_269_cov_19.591667	CP018518.1	Brucella melitensis
2	NODE_616_length_269_cov_19.591667	CP018520.1	Brucella melitensis
2	NODE_616_length_269_cov_19.591667	CP018522.1	Brucella melitensis
2	NODE_616_length_269_cov_19.591667	CP018524.1	Brucella melitensis
2	NODE_616_length_269_cov_19.591667	CP018526.1	Brucella melitensis
2	NODE_616_length_269_cov_19.591667	CP018528.1	Brucella melitensis
2	NODE_616_length_269_cov_19.591667	CP018530.1	Brucella melitensis
2	NODE_616_length_269_cov_19.591667	CP018532.1	Brucella melitensis
2	NODE_616_length_269_cov_19.591667	CP018534.1	Brucella melitensis
2	NODE_616_length_269_cov_19.591667	CP018536.1	Brucella melitensis
2	NODE_616_length_269_cov_19.591667	CP018538.1	Brucella melitensis
2	NODE_616_length_269_cov_19.591667	CP018540.1	Brucella melitensis
2	NODE_616_length_269_cov_19.591667	CP018542.1	Brucella melitensis
2	NODE_616_length_269_cov_19.591667	CP018544.1	Brucella melitensis
2	NODE_616_length_269_cov_19.591667	CP018546.1	Brucella melitensis
2	NODE_616_length_269_cov_19.591667	CP018548.1	Brucella melitensis
2	NODE_616_length_269_cov_19.591667	CP018550.1	Brucella melitensis
2	NODE_616_length_269_cov_19.591667	CP018552.1	Brucella melitensis
2	NODE_616_length_269_cov_19.591667	CP018554.1	Brucella melitensis
2	NODE_616_length_269_cov_19.591667	CP018556.1	Brucella melitensis
2	NODE_616_length_269_cov_19.591667	CP018558.1	Brucella melitensis
2	NODE_616_length_269_cov_19.591667	CP018560.1	Brucella melitensis
2	NODE_616_length_269_cov_19.591667	CP018562.1	Brucella melitensis
2	NODE_616_length_269_cov_19.591667	CP018564.1	Brucella melitensis
2	NODE_616_length_269_cov_19.591667	CP018566.1	Brucella melitensis
2	NODE_616_length_269_cov_19.591667	CP018568.1	Brucella melitensis
2	NODE_616_length_269_cov_19.591667	CP018570.1	Brucella melitensis
2	NODE_616_length_269_cov_19.591667	CP019679.1	Brucella melitensis
2	NODE_616_length_269_cov_19.591667	CP022204.1	Brucella melitensis
2	NODE_616_length_269_cov_19.591667	CP022827.1	Brucella melitensis
2	NODE_616_length_269_cov_19.591667	CP022875.1	Brucella melitensis
2	NODE_616_length_269_cov_19.591667	CP023171.1	Brucella melitensis
2	NODE_616_length_269_cov_19.591667	CP024653.1	Brucella melitensis
2	NODE_616_length_269_cov_19.591667	CP024715.1	Brucella melitensis
2	NODE_616_length_269_cov_19.591667	CP025680.1	Brucella melitensis
2	NODE_616_length_269_cov_19.591667	CP025819.1	Brucella melitensis
2	NODE_616_length_269_cov_19.591667	CP025821.1	Brucella melitensis
2	NODE_616_length_269_cov_19.591667	CP026005.1	Brucella melitensis
2	NODE_616_length_269_cov_19.591667	CP026337.1	Brucella melitensis
2	NODE_616_length_269_cov_19.591667	CP029756.1	Brucella melitensis
2	NODE_616_length_269_cov_19.591667	CP034103.1	Brucella melitensis
2	NODE_616_length_269_cov_19.591667	CP035793.1	Brucella melitensis
2	NODE_616_length_269_cov_19.591667	CP035795.1	Brucella melitensis
2	NODE_616_length_269_cov_19.591667	CP035797.1	Brucella melitensis
1	NODE_616_length_269_cov_19.591667	FN552433.1	Brucella melitensis
1	NODE_616_length_269_cov_19.591667	FN552435.1	Brucella melitensis
1	NODE_616_length_269_cov_19.591667	FN552436.1	Brucella melitensis
1	NODE_616_length_269_cov_19.591667	FN552438.1	Brucella melitensis
1	NODE_616_length_269_cov_19.591667	KC847057.1	Brucella melitensis
2	NODE_616_length_269_cov_19.591667	KP681853.1	Brucella melitensis
2	NODE_616_length_269_cov_19.591667	KT896745.1	Brucella melitensis
2	NODE_616_length_269_cov_19.591667	KT896746.1	Brucella melitensis
2	NODE_616_length_269_cov_19.591667	KT896747.1	Brucella melitensis
2	NODE_616_length_269_cov_19.591667	KT896748.1	Brucella melitensis
2	NODE_616_length_269_cov_19.591667	LT962910.1	Brucella melitensis
2	NODE_616_length_269_cov_19.591667	LT962912.1	Brucella melitensis
2	NODE_616_length_269_cov_19.591667	LT962914.1	Brucella melitensis
2	NODE_616_length_269_cov_19.591667	LT962916.1	Brucella melitensis
2	NODE_616_length_269_cov_19.591667	LT962918.1	Brucella melitensis
2	NODE_616_length_269_cov_19.591667	LT962920.1	Brucella melitensis
2	NODE_616_length_269_cov_19.591667	LT962922.1	Brucella melitensis
2	NODE_616_length_269_cov_19.591667	LT962924.1	Brucella melitensis
2	NODE_616_length_269_cov_19.591667	LT962926.1	Brucella melitensis
2	NODE_616_length_269_cov_19.591667	LT962928.1	Brucella melitensis
2	NODE_616_length_269_cov_19.591667	LT962930.1	Brucella melitensis
2	NODE_616_length_269_cov_19.591667	LT962932.1	Brucella melitensis
2	NODE_616_length_269_cov_19.591667	LT962934.1	Brucella melitensis
2	NODE_616_length_269_cov_19.591667	LT962936.1	Brucella melitensis
2	NODE_616_length_269_cov_19.591667	LT962938.1	Brucella melitensis
2	NODE_616_length_269_cov_19.591667	LT962940.1	Brucella melitensis
2	NODE_616_length_269_cov_19.591667	LT962943.1	Brucella melitensis
2	NODE_616_length_269_cov_19.591667	LT962945.1	Brucella melitensis
2	NODE_616_length_269_cov_19.591667	LT962947.1	Brucella melitensis
2	NODE_616_length_269_cov_19.591667	LT962949.1	Brucella melitensis
2	NODE_616_length_269_cov_19.591667	LT962951.1	Brucella melitensis
2	NODE_616_length_269_cov_19.591667	LT962953.1	Brucella melitensis
2	NODE_616_length_269_cov_19.591667	LT963348.1	Brucella melitensis
2	NODE_616_length_269_cov_19.591667	LT963350.1	Brucella melitensis
1	NODE_616_length_269_cov_19.591667	MF966952.1	Brucella melitensis
1	NODE_616_length_269_cov_19.591667	MF966953.1	Brucella melitensis
2	NODE_616_length_269_cov_19.591667	U26440.1	Brucella melitensis

## Sheet: High Coverage Contigs RefSeq Pr
Query	Match	Name	Organism
NODE_344_length_1176_cov_19.188317	WP_141060932,1	elongation factor Tu [Brucella melitensis]	Brucella melitensis		Multiple definitions for gene
NODE_344_length_1176_cov_19.188317	WP_141066319,1	elongation factor Tu [Brucella melitensis]	Brucella melitensis
NODE_374_length_812_cov_63.301405	WP_099686917,1	IS5 family transposase [Brucella suis]	Brucella suis
NODE_398_length_611_cov_21.348797	WP_017403560,1	MULTISPECIES: tRNA guanosine transglycosylase, partial [Brucella]	Brucella
NODE_458_length_365_cov_26.327381	WP_005971403,1	MULTISPECIES: IS5 family transposase [Brucella]	Brucella
NODE_616_length_269_cov_19.591667	WP_141686192,1	porin, partial [Brucella melitensis]	Brucella melitensis

## Sheet: Accessory Genes by Cluster
Gene	Africa/America	Fertile Crescent	Indo-Pacific	Russia	Western.Mediterranean	Match	Name	Organism
group_1115	TRUE	TRUE	TRUE	TRUE	TRUE	WP_004681755	MULTISPECIES: glycosyltransferase family 4 protein [Brucella]	Brucella
group_1571	TRUE	TRUE	TRUE	TRUE	Accessions with only one hit are coloured in red	WP_004681770	MULTISPECIES: hypothetical protein [Brucella]	Brucella
group_1739	TRUE	TRUE	TRUE	TRUE	Accessions with more than two hits are coloured green	WP_005970087	MULTISPECIES: hypothetical protein [Brucella]	Brucella
fadJ	TRUE	TRUE	TRUE	TRUE	TRUE	WP_004685084	3-hydroxyacyl-CoA dehydrogenase [Brucella melitensis]	Brucella melitensis
group_1858	TRUE	TRUE	TRUE	TRUE	TRUE	WP_141062193	NfeD family protein [Brucella melitensis]	Brucella melitensis
group_1873	TRUE	TRUE	TRUE	TRUE	TRUE	WP_002970283	MULTISPECIES: DUF2312 domain-containing protein [Brucella]	Brucella
group_2110	TRUE	TRUE	TRUE	TRUE	TRUE	WP_002971358	MULTISPECIES: YdcF family protein [Brucella]	Brucella
group_2111	TRUE	TRUE	TRUE	TRUE	TRUE	WP_004685018	glycosyltransferase [Brucella melitensis]	Brucella melitensis
fcl_2	TRUE	TRUE	TRUE	TRUE	TRUE	WP_004686115	MULTISPECIES: NAD-dependent epimerase/dehydratase family protein [Brucella]	Brucella
gmd_2	TRUE	TRUE	TRUE	TRUE	TRUE	WP_004681750	MULTISPECIES: GDP-mannose 4,6-dehydratase [Brucella]	Brucella
group_2462	TRUE	TRUE	TRUE	TRUE	TRUE	WP_005969374	MULTISPECIES: TnsA endonuclease N-terminal domain-containing protein [Brucella]	Brucella
group_2465	TRUE	TRUE	TRUE	TRUE	TRUE	WP_002971487	MULTISPECIES: hypothetical protein [Brucella]	Brucella
group_2505	TRUE	TRUE	TRUE	TRUE	TRUE	WP_004685012	glutamate-1-semialdehyde 2,1-aminomutase [Brucella melitensis]	Brucella melitensis
group_2506	TRUE	TRUE	TRUE	TRUE	TRUE	WP_004681768	MULTISPECIES: putative colanic acid biosynthesis acetyltransferase [Brucella]	Brucella
group_2507	TRUE	TRUE	TRUE	TRUE	TRUE	WP_004685017	porin family protein [Brucella melitensis]	Brucella melitensis
group_2555	TRUE	TRUE	TRUE	TRUE	TRUE	WP_002969568	MULTISPECIES: pyridoxamine 5'-phosphate oxidase family protein [Brucella]	Brucella
group_257	TRUE	TRUE	TRUE	TRUE	TRUE	WP_004685019	glycosyltransferase family 4 protein [Brucella melitensis]	Brucella melitensis
group_2590	TRUE	TRUE	TRUE	TRUE	TRUE	WP_002965526	MULTISPECIES: hypothetical protein [Brucella]	Brucella
group_2591	TRUE	TRUE	TRUE	TRUE	TRUE	WP_002971643	MULTISPECIES: GcrA family cell cycle regulator [Brucella]	Brucella
group_2597	TRUE	TRUE	TRUE	TRUE	TRUE	NA	NA	NA
group_354	TRUE	TRUE	TRUE	TRUE	TRUE	WP_006162093	glycosyltransferase family 4 protein [Brucella pinnipedialis]	Brucella pinnipedialis
group_355	TRUE	TRUE	TRUE	TRUE	TRUE	WP_004681786	MULTISPECIES: polysaccharide pyruvyl transferase family protein [Brucella]	Brucella
group_356	TRUE	TRUE	TRUE	TRUE	TRUE	WP_004681774	MULTISPECIES: glycosyltransferase family 2 protein [Brucella]	Brucella
group_529	TRUE	TRUE	TRUE	TRUE	TRUE	WP_004685009	class I SAM-dependent methyltransferase [Brucella melitensis]	Brucella melitensis
group_530	TRUE	TRUE	TRUE	TRUE	TRUE	WP_006153194	DUF4910 domain-containing protein [Brucella melitensis]	Brucella melitensis
pepE	TRUE	TRUE	TRUE	TRUE	TRUE	WP_004690850	MULTISPECIES: Xaa-Pro peptidase family protein [Brucella]	Brucella
pepE	TRUE	TRUE	TRUE	TRUE	TRUE	WP_006168254	MULTISPECIES: Xaa-Pro peptidase family protein [Brucella]	Brucella
group_562	TRUE	TRUE	TRUE	TRUE	TRUE	WP_004685729	MULTISPECIES: sugar ABC transporter substrate-binding protein [Brucella]	Brucella
group_787	TRUE	TRUE	TRUE	TRUE	TRUE	WP_004681777	MULTISPECIES: MraY family glycosyltransferase [Brucella]	Brucella
group_85	TRUE	TRUE	TRUE	TRUE	TRUE	WP_046722177	glycosyltransferase family A protein [Brucella melitensis]	Brucella melitensis
group_1219	TRUE	TRUE	TRUE	TRUE	TRUE	WP_005970112	MULTISPECIES: hypothetical protein [Brucella]	Brucella
group_1333	TRUE	TRUE	TRUE	TRUE	TRUE	WP_004685852	hypothetical protein [Brucella melitensis]	Brucella melitensis
rfbC	TRUE	TRUE	TRUE	TRUE	TRUE	WP_012676997	MULTISPECIES: dTDP-4-dehydrorhamnose 3,5-epimerase [Brucella]	Brucella
hldD	TRUE	TRUE	TRUE	TRUE	TRUE	WP_004686870	MULTISPECIES: SDR family oxidoreductase [Brucella]	Brucella
group_1570	TRUE	TRUE	TRUE	TRUE	TRUE	WP_004685011	DUF4038 domain-containing protein [Brucella melitensis]	Brucella melitensis
gloA	TRUE	TRUE	TRUE	TRUE	TRUE	WP_002970104	lactoylglutathione lyase [Brucella abortus]	Brucella abortus
secE	TRUE	TRUE	TRUE	TRUE	TRUE	WP_061346481	MULTISPECIES: preprotein translocase subunit SecE [Brucella]	Brucella
iolG_1	TRUE	TRUE	TRUE	TRUE	TRUE	WP_004685269	MULTISPECIES: Gfo/Idh/MocA family oxidoreductase [Brucella]	Brucella
group_2400	TRUE	TRUE	TRUE	TRUE	TRUE	WP_004682503	MULTISPECIES: hypothetical protein [Brucella]	Brucella
group_2454	TRUE	TRUE	TRUE	TRUE	TRUE	WP_002967499	MULTISPECIES: DUF6107 family protein [Brucella]	Brucella
group_2528	TRUE	TRUE	TRUE	TRUE	TRUE	WP_002964103	MULTISPECIES: hypothetical protein [Brucella]	Brucella
group_2528	TRUE	TRUE	TRUE	TRUE	TRUE	WP_087932825	hypothetical protein [Brucella melitensis]	Brucella melitensis
group_2543	TRUE	TRUE	TRUE	TRUE	TRUE	WP_002964622	MULTISPECIES: BA14K family protein [Brucella]	Brucella
group_66	TRUE	TRUE	TRUE	TRUE	TRUE	WP_004684804	MULTISPECIES: Re/Si-specific NAD(P)(+) transhydrogenase subunit alpha [Brucella]	Brucella
group_66	TRUE	TRUE	TRUE	TRUE	TRUE	WP_006135623	MULTISPECIES: Re/Si-specific NAD(P)(+) transhydrogenase subunit alpha [Brucella]	Brucella
group_66	TRUE	TRUE	TRUE	TRUE	TRUE	WP_054598431	MULTISPECIES: Re/Si-specific NAD(P)(+) transhydrogenase subunit alpha [Brucella]	Brucella
group_66	TRUE	TRUE	TRUE	TRUE	TRUE	WP_006151783	MULTISPECIES: Re/Si-specific NAD(P)(+) transhydrogenase subunit alpha [Brucella]	Brucella
group_66	TRUE	TRUE	TRUE	TRUE	TRUE	WP_006254075	Re/Si-specific NAD(P)(+) transhydrogenase subunit alpha [Brucella melitensis]	Brucella melitensis
group_66	TRUE	TRUE	TRUE	TRUE	TRUE	WP_006170743	MULTISPECIES: Re/Si-specific NAD(P)(+) transhydrogenase subunit alpha [Brucella]	Brucella
group_1817	TRUE	TRUE	TRUE	TRUE	TRUE	WP_187961020	transposase [Brucella sp. 6810]	Brucella sp. 6810
group_1933	TRUE	TRUE	TRUE	TRUE	TRUE	WP_002970381	MULTISPECIES: hypothetical protein [Brucella]	Brucella
group_206	TRUE	TRUE	TRUE	TRUE	TRUE	WP_054598421	hypothetical protein [Brucella melitensis]	Brucella melitensis
group_206	TRUE	TRUE	TRUE	TRUE	TRUE	WP_004684349	MULTISPECIES: hypothetical protein [Brucella]	Brucella
group_206	TRUE	TRUE	TRUE	TRUE	TRUE	WP_087913386	hypothetical protein [Brucella melitensis]	Brucella melitensis
group_2130	TRUE	TRUE	TRUE	TRUE	TRUE	WP_002964199	MULTISPECIES: hypothetical protein [Brucella]	Brucella
group_2387	TRUE	TRUE	TRUE	TRUE	TRUE	WP_002970332	MULTISPECIES: hypothetical protein [Brucella]	Brucella
group_2404	TRUE	TRUE	TRUE	TRUE	TRUE	WP_233274444	IS5 family transposase [Brucella abortus]	Brucella abortus
group_2545	TRUE	TRUE	TRUE	TRUE	TRUE	WP_002964603	MULTISPECIES: hypothetical protein [Brucella]	Brucella
group_944	TRUE	TRUE	TRUE	TRUE	TRUE	WP_002963682	MULTISPECIES: family 1 glycosyltransferase WbkA [Brucella]	Brucella
group_1543	TRUE	TRUE	TRUE	TRUE	TRUE	WP_157789946	hypothetical protein, partial [Brucella canis]	Brucella canis
group_2265	TRUE	TRUE	TRUE	TRUE	TRUE	WP_002967119	MULTISPECIES: hypothetical protein [Brucella]	Brucella
group_2392	TRUE	TRUE	TRUE	TRUE	TRUE	WP_023080973	4'-phosphopantetheinyl transferase [Brucella sp. 04-5288]	Brucella sp. 04-5288
group_2546	TRUE	TRUE	TRUE	TRUE	TRUE	WP_004684051	MULTISPECIES: hypothetical protein [Brucella]	Brucella
group_2587	TRUE	TRUE	TRUE	TRUE	TRUE	WP_002965521	MULTISPECIES: helix-turn-helix transcriptional regulator [Brucella]	Brucella
cobU	TRUE	TRUE	TRUE	TRUE	TRUE	WP_002964426	MULTISPECIES: bifunctional adenosylcobinamide kinase/adenosylcobinamide-phosphate guanylyltransferase [Brucella]	Brucella
group_1039	TRUE	TRUE	TRUE	TRUE	TRUE	WP_004683498	MULTISPECIES: AAA family ATPase [Brucella]	Brucella
cydX	TRUE	TRUE	TRUE	TRUE	TRUE	WP_002972046	MULTISPECIES: cytochrome bd-I oxidase subunit CydX [Brucella]	Brucella
group_2269	TRUE	TRUE	TRUE	TRUE	TRUE	WP_006072075	hypothetical protein [Brucella suis]	Brucella suis
group_2285	TRUE	TRUE	TRUE	TRUE	TRUE	WP_004685195	Fur family transcriptional regulator [Brucella melitensis]	Brucella melitensis
group_2405	TRUE	TRUE	TRUE	TRUE	TRUE	WP_005975609	IS3 family transposase [Brucella melitensis]	Brucella melitensis
thcD	TRUE	TRUE	TRUE	TRUE	TRUE	WP_234430212	FAD/NAD(P)-binding oxidoreductase, partial [Brucella melitensis]	Brucella melitensis
group_1028	TRUE	TRUE	TRUE	TRUE	TRUE	WP_005974330	DUF4167 domain-containing protein [Brucella melitensis]	Brucella melitensis
group_1344	TRUE	TRUE	TRUE	TRUE	TRUE	WP_006169748	MULTISPECIES: GNAT family N-acetyltransferase [Brucella]	Brucella
group_1995	TRUE	TRUE	TRUE	TRUE	TRUE	WP_210163784	hypothetical protein, partial [Brucella melitensis]	Brucella melitensis
group_2432	TRUE	TRUE	TRUE	TRUE	TRUE	WP_004685198	VOC family protein, partial [Brucella melitensis]	Brucella melitensis
group_2467	TRUE	TRUE	TRUE	TRUE	TRUE	WP_009363471	MULTISPECIES: molybdopterin-guanine dinucleotide biosynthesis protein B [Brucella]	Brucella
group_2479	TRUE	TRUE	TRUE	TRUE	TRUE	NA	NA	NA
group_3	TRUE	TRUE	TRUE	TRUE	TRUE	WP_087920702	DUF2249 domain-containing protein [Brucella melitensis]	Brucella melitensis
group_594	TRUE	TRUE	TRUE	TRUE	TRUE	WP_065895622	hypothetical protein [Brucella melitensis]	Brucella melitensis
group_597	TRUE	TRUE	TRUE	TRUE	TRUE	WP_141066642	serine hydrolase [Brucella melitensis]	Brucella melitensis
group_597	TRUE	TRUE	TRUE	TRUE	TRUE	WP_005973119	MULTISPECIES: serine hydrolase [Brucella]	Brucella
group_807	TRUE	TRUE	TRUE	TRUE	TRUE	WP_005973109	DEAD/DEAH box helicase [Brucella melitensis]	Brucella melitensis
group_1349	TRUE	TRUE	TRUE	TRUE	TRUE	WP_025210031	ABC transporter ATP-binding protein [Brucella abortus]	Brucella abortus
group_2408	TRUE	TRUE	TRUE	TRUE	TRUE	WP_002966341	MULTISPECIES: hypothetical protein [Brucella]	Brucella
group_2565	TRUE	TRUE	TRUE	TRUE	TRUE	WP_004683905	MULTISPECIES: hypothetical protein [Brucella]	Brucella
group_2586	TRUE	TRUE	TRUE	TRUE	TRUE	WP_004684733	MULTISPECIES: AbiH family protein [Brucella]	Brucella
group_3768	TRUE	TRUE	TRUE	TRUE	TRUE	WP_004686432	MULTISPECIES: recombinase family protein [Brucella]	Brucella
group_3830	TRUE	TRUE	TRUE	TRUE	TRUE	WP_004682630	MULTISPECIES: hypothetical protein [Brucella]	Brucella
group_2508	TRUE	TRUE	TRUE	TRUE	TRUE	NA	NA	NA
group_1249	TRUE	TRUE	TRUE	TRUE	TRUE	WP_002968106	ActS/PrrB/RegB family redox-sensitive histidine kinase, partial [Brucella abortus]	Brucella abortus
group_1249	TRUE	TRUE	TRUE	TRUE	TRUE	WP_006127242	ActS/PrrB/RegB family redox-sensitive histidine kinase [Brucella abortus]	Brucella abortus
group_1249	TRUE	TRUE	TRUE	TRUE	TRUE	WP_006104438	ActS/PrrB/RegB family redox-sensitive histidine kinase [Brucella abortus]	Brucella abortus
group_2544	TRUE	TRUE	TRUE	TRUE	TRUE	WP_002964621	MULTISPECIES: cold-shock protein [Brucella]	Brucella
group_1473	TRUE	TRUE	TRUE	TRUE	TRUE	WP_025198054	NUDIX hydrolase [Brucella suis]	Brucella suis
group_2163	TRUE	TRUE	TRUE	TRUE	TRUE	WP_025200520	MULTISPECIES: GNAT family N-acetyltransferase, partial [Brucella]	Brucella
group_423	TRUE	TRUE	TRUE	TRUE	TRUE	WP_004685081	type 1 glutamine amidotransferase domain-containing protein [Brucella melitensis]	Brucella melitensis
mtgA_3	TRUE	TRUE	TRUE	TRUE	TRUE	WP_127843822	penicillin-binding protein 1A [Brucella melitensis]	Brucella melitensis
group_1531	TRUE	TRUE	TRUE	TRUE	TRUE	WP_032450966	IS481 family transposase [Brucella sp. 63/311]	Brucella sp. 63/311
group_1357	TRUE	TRUE	TRUE	TRUE	TRUE	WP_135258456	hypothetical protein, partial [Brucella suis]	Brucella suis
group_2510	TRUE	TRUE	TRUE	TRUE	TRUE	WP_004681646	MULTISPECIES: hypothetical protein [Brucella]	Brucella
group_2577	TRUE	TRUE	TRUE	TRUE	TRUE	WP_004684725	MULTISPECIES: AlpA family transcriptional regulator [Brucella]	Brucella
ygaZ	TRUE	TRUE	TRUE	TRUE	TRUE	WP_006074596	AzlC family ABC transporter permease [Brucella suis]	Brucella suis
sutR	TRUE	TRUE	TRUE	TRUE	TRUE	WP_002969195	MULTISPECIES: helix-turn-helix domain-containing protein [Brucella]	Brucella
tuf_1	TRUE	TRUE	TRUE	TRUE	TRUE	WP_141060932	elongation factor Tu [Brucella melitensis]	Brucella melitensis
tuf_1	TRUE	TRUE	TRUE	TRUE	TRUE	WP_141066319	elongation factor Tu [Brucella melitensis]	Brucella melitensis
group_1413	TRUE	TRUE	TRUE	TRUE	TRUE	WP_002966723	HK97 family phage prohead protease [Brucella abortus]	Brucella abortus
group_1414	TRUE	TRUE	TRUE	TRUE	TRUE	WP_002963740	MULTISPECIES: phage head-tail connector protein [Brucella]	Brucella
group_1967	TRUE	TRUE	TRUE	TRUE	TRUE	WP_002967503	MULTISPECIES: phage head closure protein [Brucella]	Brucella
group_1968	TRUE	TRUE	TRUE	TRUE	TRUE	WP_006072374	MULTISPECIES: DUF3168 domain-containing protein [Brucella]	Brucella
group_2455	TRUE	TRUE	TRUE	TRUE	TRUE	WP_006085224	HK97 family phage prohead protease [Brucella abortus]	Brucella abortus
group_2456	TRUE	TRUE	TRUE	TRUE	TRUE	WP_004685509	phage major capsid protein [Brucella melitensis]	Brucella melitensis
group_899	TRUE	TRUE	TRUE	TRUE	TRUE	WP_004683507	MULTISPECIES: ATP-binding protein [Brucella]	Brucella
group_2569	TRUE	TRUE	TRUE	TRUE	TRUE	WP_002965704	MULTISPECIES: hypothetical protein [Brucella]	Brucella
group_2476	TRUE	TRUE	TRUE	TRUE	TRUE	WP_005971381	zinc-binding dehydrogenase [Brucella abortus]	Brucella abortus
group_3795	TRUE	TRUE	TRUE	TRUE	TRUE	WP_002964935	MULTISPECIES: IS6-like element IS2020 family transposase [Brucella]	Brucella
group_2422	TRUE	TRUE	TRUE	TRUE	TRUE	WP_004686193	MULTISPECIES: hypothetical protein [Brucella]	Brucella
group_569	TRUE	TRUE	TRUE	TRUE	TRUE	WP_004684800	MULTISPECIES: gamma-glutamyl-gamma-aminobutyrate hydrolase family protein [Brucella]	Brucella
group_569	TRUE	TRUE	TRUE	TRUE	TRUE	WP_075620509	gamma-glutamyl-gamma-aminobutyrate hydrolase family protein [Brucella sp. CMUL 015]	Brucella sp. CMUL 015
group_1647	TRUE	TRUE	TRUE	TRUE	TRUE	WP_002971397	MULTISPECIES: hypothetical protein [Brucella]	Brucella
group_98	TRUE	TRUE	TRUE	TRUE	TRUE	WP_006153176	hypothetical protein [Brucella melitensis]	Brucella melitensis
group_2423	TRUE	TRUE	TRUE	TRUE	TRUE	WP_002964751	MULTISPECIES: NepR family anti-sigma factor [Brucella]	Brucella
group_623	TRUE	TRUE	TRUE	TRUE	TRUE	WP_004686078	MULTISPECIES: IS5 family transposase, partial [Brucella]	Brucella
group_2290	TRUE	TRUE	TRUE	TRUE	TRUE	WP_210162754	MULTISPECIES: hypothetical protein, partial [Brucella]	Brucella
tgt_2	TRUE	TRUE	TRUE	FALSE	TRUE	WP_005968547	MULTISPECIES: tRNA guanosine(34) transglycosylase Tgt [Brucella]	Brucella
group_2118	TRUE	TRUE	TRUE	TRUE	TRUE	WP_002966247	MULTISPECIES: hypothetical protein [Brucella]	Brucella
group_2466	TRUE	TRUE	TRUE	TRUE	TRUE	WP_203080284	heavy-metal-associated domain-containing protein [Brucella melitensis]	Brucella melitensis
group_2574	TRUE	TRUE	TRUE	TRUE	TRUE	NA	NA	NA
group_943	TRUE	TRUE	TRUE	TRUE	TRUE	WP_005969653	MULTISPECIES: IS5/IS1182 family transposase [Brucella]	Brucella
group_46	TRUE	TRUE	TRUE	FALSE	TRUE	WP_005971403	MULTISPECIES: IS5 family transposase [Brucella]	Brucella
group_2294	TRUE	TRUE	TRUE	TRUE	TRUE	WP_009363059	hypothetical protein [Brucella sp. NF 2653]	Brucella sp. NF 2653
group_2980	TRUE	TRUE	TRUE	TRUE	FALSE	WP_180881653	MULTISPECIES: crotonase/enoyl-CoA hydratase family protein [unclassified Brucella]	unclassified Brucella
group_903	TRUE	TRUE	TRUE	TRUE	FALSE	WP_004686250	MULTISPECIES: GNAT family N-acetyltransferase [Brucella]	Brucella
group_902	TRUE	TRUE	TRUE	TRUE	FALSE	WP_004686248	MULTISPECIES: amino acid ABC transporter ATP-binding protein [Brucella]	Brucella
group_2386	TRUE	TRUE	TRUE	TRUE	TRUE	WP_075678850	IS3-like element IS1953 family transposase, partial [Brucella abortus]	Brucella abortus
group_2617	TRUE	TRUE	TRUE	TRUE	FALSE	WP_006642931	MULTISPECIES: hypothetical protein [Brucella]	Brucella
group_1239	TRUE	TRUE	TRUE	TRUE	FALSE	WP_155245681	hypothetical protein [Brucella suis]	Brucella suis
group_2601	TRUE	FALSE	TRUE	TRUE	TRUE	WP_004683822	MULTISPECIES: tRNA-guanine transglycosylase, partial [Brucella]	Brucella
group_1759	TRUE	TRUE	TRUE	TRUE	TRUE	WP_206461332	hypothetical protein, partial [Brucella melitensis]	Brucella melitensis
group_945	TRUE	TRUE	TRUE	FALSE	TRUE	WP_002975117	MULTISPECIES: helix-turn-helix domain-containing protein [Brucella]	Brucella
group_2156	TRUE	TRUE	TRUE	FALSE	TRUE	NA	NA	NA
group_1560	TRUE	TRUE	TRUE	TRUE	TRUE	WP_002975449	MULTISPECIES: hypothetical protein [Brucella]	Brucella
group_2618	TRUE	TRUE	TRUE	TRUE	FALSE	WP_004689129	histidine ammonia-lyase, partial [Brucella suis]	Brucella suis
group_2607	TRUE	TRUE	TRUE	TRUE	TRUE	WP_004687552	hypothetical protein [Brucella neotomae]	Brucella neotomae
group_2602	TRUE	TRUE	TRUE	TRUE	TRUE	NA	NA	NA
group_707	TRUE	FALSE	FALSE	FALSE	TRUE	WP_002972548	MULTISPECIES: hypothetical protein, partial [Brucella]	Brucella	Present in Clade
group_3917	TRUE	TRUE	FALSE	FALSE	TRUE	WP_002965542	MULTISPECIES: IS5 family transposase [Brucella]	Brucella	Absent in Clade
group_201	TRUE	TRUE	TRUE	FALSE	TRUE	WP_155245419	IS3-like element IS1953 family transposase [Brucella melitensis]	Brucella melitensis	Multiple definitions for gene
group_1764	TRUE	TRUE	TRUE	TRUE	TRUE	WP_006092667	hypothetical protein [Brucella abortus]	Brucella abortus	Present in Clade
betA_1	TRUE	FALSE	FALSE	FALSE	TRUE	WP_070996463	choline dehydrogenase [Brucella inopinata]	Brucella inopinata	Absent in Clade
group_2131	TRUE	TRUE	TRUE	TRUE	TRUE	WP_002964197	MULTISPECIES: hypothetical protein [Brucella]	Brucella	Multiple definitions for gene
group_4163	TRUE	TRUE	FALSE	FALSE	TRUE	WP_234702993	IS5 family transposase, partial [Brucella suis]	Brucella suis	Present in Clade
group_2616	TRUE	TRUE	TRUE	TRUE	FALSE	NA	NA	NA	Absent in Clade
group_2613	TRUE	TRUE	TRUE	TRUE	TRUE	WP_002966414	hypothetical protein [Brucella abortus]	Brucella abortus	Multiple definitions for gene
group_2291	TRUE	TRUE	TRUE	TRUE	TRUE	WP_002972227	MULTISPECIES: hypothetical protein [Brucella]	Brucella	Present in Clade
group_2652	TRUE	TRUE	TRUE	TRUE	FALSE	NA	NA	NA	Absent in Clade
group_1689	TRUE	TRUE	TRUE	TRUE	TRUE	WP_019444193	heparan-alpha-glucosaminide N-acetyltransferase domain-containing protein, partial [Brucella abortus]	Brucella abortus	Multiple definitions for gene
group_3175	TRUE	TRUE	TRUE	FALSE	TRUE	WP_002966670	MULTISPECIES: helix-turn-helix transcriptional regulator [Brucella]	Brucella	Present in Clade
group_2437	TRUE	TRUE	TRUE	TRUE	TRUE	WP_002965116	MULTISPECIES: hypothetical protein [Brucella]	Brucella	Absent in Clade
group_2300	TRUE	FALSE	TRUE	TRUE	TRUE	WP_006015997	hypothetical protein [Brucella ovis]	Brucella ovis	Multiple definitions for gene
group_2659	TRUE	TRUE	TRUE	TRUE	TRUE	NA	NA	NA	Present in Clade
group_2604	TRUE	TRUE	TRUE	TRUE	TRUE	NA	NA	NA	Absent in Clade
group_2622	TRUE	FALSE	FALSE	FALSE	TRUE	WP_005970024	MULTISPECIES: recombinase family protein [Brucella]	Brucella	Multiple definitions for gene
group_2612	TRUE	TRUE	TRUE	FALSE	TRUE	WP_141059814	gamma-glutamyl-gamma-aminobutyrate hydrolase family protein, partial [Brucella melitensis]	Brucella melitensis	Present in Clade
group_1763	TRUE	TRUE	TRUE	TRUE	TRUE	NA	NA	NA	Absent in Clade
group_591	TRUE	TRUE	TRUE	FALSE	TRUE	WP_004682376	MULTISPECIES: gamma-glutamyl-gamma-aminobutyrate hydrolase family protein [Brucella]	Brucella	Multiple definitions for gene
group_2631	TRUE	FALSE	TRUE	TRUE	TRUE	WP_006015997	hypothetical protein [Brucella ovis]	Brucella ovis	Present in Clade
group_2661	TRUE	TRUE	TRUE	TRUE	FALSE	WP_002964066	hypothetical protein [Brucella abortus]	Brucella abortus	Absent in Clade
tuf	TRUE	FALSE	TRUE	TRUE	TRUE	WP_244443590	EF-Tu/IF-2/RF-3 family GTPase, partial [Brucella canis]	Brucella canis	Multiple definitions for gene
group_2557	TRUE	FALSE	FALSE	FALSE	TRUE	NA	NA	NA
group_2603	TRUE	TRUE	TRUE	TRUE	TRUE	WP_006073930	ABC transporter ATP-binding protein [Brucella suis]	Brucella suis
group_2292	TRUE	FALSE	FALSE	FALSE	TRUE	WP_004689057	FAD/NAD(P)-binding oxidoreductase [Brucella suis]	Brucella suis
group_2621	TRUE	TRUE	TRUE	FALSE	FALSE	WP_080000531	hypothetical protein, partial [Brucella abortus]	Brucella abortus
group_2363	TRUE	TRUE	FALSE	TRUE	FALSE	WP_057056745	IS3 family transposase, partial [Brucella abortus]	Brucella abortus
group_2653	TRUE	FALSE	FALSE	TRUE	FALSE	WP_069125173	ABC transporter ATP-binding protein [Brucella melitensis]	Brucella melitensis
group_2615	TRUE	TRUE	TRUE	TRUE	FALSE	WP_198006121	hypothetical protein [Brucella sp. NVSL 07-0026]	Brucella sp. NVSL 07-0026
group_2654	TRUE	FALSE	FALSE	FALSE	FALSE	WP_005971330	hypothetical protein [Brucella melitensis]	Brucella melitensis
group_2303	TRUE	FALSE	FALSE	FALSE	FALSE	WP_105985299	PilZ domain-containing protein [Brucella sp. BCCN 84-3]	Brucella sp. BCCN 84-3
group_1932	TRUE	FALSE	FALSE	FALSE	FALSE	WP_080630773	autotransporter outer membrane beta-barrel domain-containing protein [Brucella canis]	Brucella canis
group_1246	TRUE	TRUE	TRUE	TRUE	TRUE	WP_141059687	porin, partial [Brucella melitensis]	Brucella melitensis
group_2302	TRUE	FALSE	FALSE	TRUE	FALSE	NA	NA	NA
group_2335	TRUE	FALSE	FALSE	FALSE	FALSE	WP_105984614	aminotransferase class III-fold pyridoxal phosphate-dependent enzyme [Brucella sp. BCCN 84-3]	Brucella sp. BCCN 84-3
group_2335	TRUE	FALSE	FALSE	FALSE	FALSE	WP_006161781	MULTISPECIES: aminotransferase class III-fold pyridoxal phosphate-dependent enzyme [Brucella]	Brucella
group_2335	TRUE	FALSE	FALSE	FALSE	FALSE	WP_006178672	MULTISPECIES: aminotransferase class III-fold pyridoxal phosphate-dependent enzyme [Brucella]	Brucella
group_3057	TRUE	FALSE	FALSE	FALSE	FALSE	WP_199719266	NUDIX hydrolase [Brucella abortus]	Brucella abortus
group_3274	TRUE	FALSE	FALSE	FALSE	FALSE	WP_080112877	NUDIX hydrolase [Brucella abortus]	Brucella abortus
group_3275	TRUE	FALSE	FALSE	FALSE	FALSE	WP_234821737	AzlD family protein, partial [Brucella suis]	Brucella suis
group_2626	TRUE	FALSE	TRUE	TRUE	TRUE	WP_002964621	MULTISPECIES: cold-shock protein [Brucella]	Brucella
group_1240	TRUE	FALSE	FALSE	TRUE	TRUE	WP_198430219	DNA translocase FtsK 4TM domain-containing protein, partial [Brucella abortus]	Brucella abortus
group_2296	TRUE	FALSE	FALSE	FALSE	FALSE	WP_243463234	4Fe-4S binding protein, partial [Brucella suis]	Brucella suis
group_1772	TRUE	FALSE	FALSE	FALSE	TRUE	WP_243463338	biotin/lipoyl-binding protein, partial [Brucella suis]	Brucella suis
group_1765	TRUE	TRUE	FALSE	FALSE	FALSE	WP_141686205	tRNA guanosine(34) transglycosylase Tgt, partial [Brucella melitensis]	Brucella melitensis
group_2657	TRUE	FALSE	FALSE	FALSE	FALSE	WP_025198605	recombinase family protein, partial [Brucella melitensis]	Brucella melitensis
group_2655	TRUE	FALSE	FALSE	TRUE	FALSE	WP_002969534	MULTISPECIES: hypothetical protein [Brucella]	Brucella
group_2663	TRUE	FALSE	TRUE	FALSE	FALSE	WP_002970219	MULTISPECIES: hypothetical protein [Brucella]	Brucella
group_3276	TRUE	FALSE	FALSE	FALSE	FALSE	NA	NA	NA
group_3273	TRUE	FALSE	FALSE	FALSE	FALSE	WP_006147468	peptidogalycan biosysnthesis protein [Brucella melitensis]	Brucella melitensis
group_2376	TRUE	FALSE	FALSE	FALSE	FALSE	WP_006149454	double-strand break repair helicase AddA, partial [Brucella melitensis]	Brucella melitensis
group_3055	TRUE	FALSE	FALSE	FALSE	FALSE	WP_025200720	IS66 family transposase, partial [Brucella abortus]	Brucella abortus
group_3383	TRUE	FALSE	FALSE	FALSE	FALSE	WP_006259385	UvrD-helicase domain-containing protein, partial [Brucella melitensis]	Brucella melitensis
group_2354	TRUE	FALSE	FALSE	FALSE	FALSE	WP_004689903	MULTISPECIES: response regulator transcription factor [Brucella]	Brucella
group_2356	TRUE	FALSE	FALSE	FALSE	FALSE	WP_014490230	MULTISPECIES: hypothetical protein [Brucella]	Brucella
group_2739	TRUE	FALSE	FALSE	FALSE	FALSE	WP_134792417	IS3 family transposase [Brucella ceti]	Brucella ceti
group_3083	TRUE	FALSE	FALSE	FALSE	FALSE	NA	NA	NA
group_3375	TRUE	FALSE	FALSE	FALSE	FALSE	NA	NA	NA
group_3376	TRUE	FALSE	FALSE	FALSE	FALSE	NA	NA	NA
group_160	FALSE	TRUE	TRUE	TRUE	TRUE	WP_158332664	FAD-dependent oxidoreductase [Brucella melitensis]	Brucella melitensis
group_2029	FALSE	TRUE	TRUE	TRUE	TRUE	WP_002968445	MULTISPECIES: Lrp/AsnC family transcriptional regulator [Brucella]	Brucella
group_2030	FALSE	TRUE	TRUE	TRUE	TRUE	WP_025198199	ABC transporter substrate-binding protein [Brucella suis]	Brucella suis
group_2030	FALSE	TRUE	TRUE	TRUE	TRUE	WP_006073752	ABC transporter substrate-binding protein [Brucella suis]	Brucella suis
group_2031	FALSE	TRUE	TRUE	TRUE	TRUE	WP_025198058	ABC transporter substrate-binding protein [Brucella suis]	Brucella suis
group_487	FALSE	TRUE	TRUE	TRUE	TRUE	WP_006135397	MULTISPECIES: amidohydrolase [Brucella]	Brucella
group_487	FALSE	TRUE	TRUE	TRUE	TRUE	WP_014489616	amidohydrolase [Brucella melitensis]	Brucella melitensis
group_487	FALSE	TRUE	TRUE	TRUE	TRUE	WP_025200560	amidohydrolase [Brucella abortus]	Brucella abortus
lysDH	FALSE	TRUE	TRUE	TRUE	TRUE	WP_002966005	MULTISPECIES: saccharopine dehydrogenase family protein [Brucella]	Brucella
group_2298	FALSE	TRUE	TRUE	TRUE	FALSE	WP_014489609	zinc-binding dehydrogenase [Brucella melitensis]	Brucella melitensis
group_2665	FALSE	TRUE	TRUE	FALSE	FALSE	WP_002964434	MULTISPECIES: entericidin A/B family lipoprotein [Brucella]	Brucella
group_2623	FALSE	TRUE	TRUE	FALSE	TRUE	WP_032450957	winged helix-turn-helix domain-containing protein, partial [Brucella ceti]	Brucella ceti
group_200	FALSE	TRUE	TRUE	FALSE	TRUE	WP_112861090	alpha-D-glucose phosphate-specific phosphoglucomutase, partial [Brucella suis]	Brucella suis
group_2660	FALSE	TRUE	FALSE	FALSE	TRUE	WP_080114798	MULTISPECIES: hypothetical protein [Brucella]	Brucella
group_2670	FALSE	TRUE	FALSE	TRUE	FALSE	WP_141059809	FAD-binding protein, partial [Brucella melitensis]	Brucella melitensis
group_1788	FALSE	TRUE	FALSE	TRUE	FALSE	WP_004683498	MULTISPECIES: AAA family ATPase [Brucella]	Brucella
group_3174	FALSE	TRUE	TRUE	TRUE	FALSE	NA	NA	NA
group_2353	FALSE	TRUE	FALSE	FALSE	FALSE	WP_002967156	MULTISPECIES: 4'-phosphopantetheinyl transferase [Brucella]	Brucella
Group_2664	FALSE	TRUE	TRUE	FALSE	FALSE	NA	NA	NA
group_2667	FALSE	TRUE	FALSE	FALSE	FALSE	WP_006240014	hypothetical protein [Brucella abortus]	Brucella abortus
group_2307	FALSE	TRUE	FALSE	FALSE	FALSE	WP_208936955	DUF995 domain-containing protein [Brucella melitensis]	Brucella melitensis
group_3628	FALSE	TRUE	FALSE	FALSE	FALSE	WP_225868632	MULTISPECIES: DNA photolyase [Brucella]	Brucella
group_2676	FALSE	FALSE	TRUE	FALSE	TRUE	WP_129171604	IS5 family transposase, partial [Brucella canis]	Brucella canis
group_2666	FALSE	FALSE	TRUE	TRUE	FALSE	NA	NA	NA
group_2304	FALSE	FALSE	TRUE	TRUE	FALSE	WP_234430259	DUF882 domain-containing protein, partial [Brucella melitensis]	Brucella melitensis
group_2452	FALSE	FALSE	TRUE	FALSE	TRUE	WP_029661139	penicillin-binding protein 1A, partial [Brucella ceti]	Brucella ceti
group_2453	FALSE	FALSE	TRUE	FALSE	TRUE	WP_006642063	transglycosylase domain-containing protein, partial [Brucella ceti]	Brucella ceti
group_1966	FALSE	FALSE	TRUE	FALSE	TRUE	WP_164858518	penicillin-binding protein 1A, partial [Brucella melitensis]	Brucella melitensis
group_3005	FALSE	FALSE	TRUE	TRUE	FALSE	WP_006127242	ActS/PrrB/RegB family redox-sensitive histidine kinase [Brucella abortus]	Brucella abortus
group_3005	FALSE	FALSE	TRUE	TRUE	FALSE	WP_006104438	ActS/PrrB/RegB family redox-sensitive histidine kinase [Brucella abortus]	Brucella abortus
group_3032	FALSE	FALSE	TRUE	TRUE	FALSE	WP_021310775	hypothetical protein [Brucella melitensis]	Brucella melitensis
group_1245	FALSE	FALSE	TRUE	FALSE	TRUE	WP_025199963	IS6-like element IS2020 family transposase, partial [Brucella abortus]	Brucella abortus
group_3002	FALSE	FALSE	TRUE	TRUE	FALSE	WP_008936230	MULTISPECIES: hypothetical protein [unclassified Brucella]	unclassified Brucella
group_1243	FALSE	FALSE	TRUE	FALSE	TRUE	WP_006173708	MULTISPECIES: hypothetical protein [Brucella]	Brucella
group_3254	FALSE	FALSE	TRUE	TRUE	FALSE	WP_154707504	serine hydrolase, partial [Brucella suis]	Brucella suis
group_3255	FALSE	FALSE	TRUE	TRUE	FALSE	WP_234430276	serine hydrolase, partial [Brucella melitensis]	Brucella melitensis
group_2628	FALSE	FALSE	TRUE	TRUE	FALSE	WP_019443805	MULTISPECIES: type 1 glutamine amidotransferase domain-containing protein, partial [Brucella]	Brucella
group_3003	FALSE	FALSE	TRUE	TRUE	FALSE	WP_075678938	DNA-processing protein DprA, partial [Brucella abortus]	Brucella abortus
group_1775	FALSE	FALSE	TRUE	FALSE	FALSE	WP_243463631	DNA repair protein RadA, partial [Brucella suis]	Brucella suis
group_1778	FALSE	FALSE	TRUE	FALSE	FALSE	WP_025200649	recombinase family protein, partial [Brucella abortus]	Brucella abortus
group_2299	FALSE	FALSE	TRUE	FALSE	FALSE	WP_025200501	substrate-binding domain-containing protein, partial [Brucella canis]	Brucella canis
group_2366	FALSE	FALSE	TRUE	FALSE	FALSE	WP_006135623	MULTISPECIES: Re/Si-specific NAD(P)(+) transhydrogenase subunit alpha [Brucella]	Brucella
group_2366	FALSE	FALSE	TRUE	FALSE	FALSE	WP_006151783	MULTISPECIES: Re/Si-specific NAD(P)(+) transhydrogenase subunit alpha [Brucella]	Brucella
group_2366	FALSE	FALSE	TRUE	FALSE	FALSE	WP_004684804	MULTISPECIES: Re/Si-specific NAD(P)(+) transhydrogenase subunit alpha [Brucella]	Brucella
group_2366	FALSE	FALSE	TRUE	FALSE	FALSE	WP_206463590	Re/Si-specific NAD(P)(+) transhydrogenase subunit alpha [Brucella melitensis]	Brucella melitensis
group_2366	FALSE	FALSE	TRUE	FALSE	FALSE	WP_054598431	MULTISPECIES: Re/Si-specific NAD(P)(+) transhydrogenase subunit alpha [Brucella]	Brucella
group_2366	FALSE	FALSE	TRUE	FALSE	FALSE	WP_006254075	Re/Si-specific NAD(P)(+) transhydrogenase subunit alpha [Brucella melitensis]	Brucella melitensis
group_2366	FALSE	FALSE	TRUE	FALSE	FALSE	WP_054593080	Re/Si-specific NAD(P)(+) transhydrogenase subunit alpha [Brucella melitensis]	Brucella melitensis
group_2625	FALSE	FALSE	TRUE	FALSE	FALSE	WP_019443534	3-hydroxyacyl-CoA dehydrogenase, partial [Brucella abortus]	Brucella abortus
group_2646	FALSE	FALSE	TRUE	FALSE	FALSE	WP_017403648	NADH:flavin oxidoreductase/NADH oxidase family protein, partial [Brucella melitensis]	Brucella melitensis
group_2620	FALSE	FALSE	TRUE	FALSE	FALSE	WP_160318693	MULTISPECIES: IS6 family transposase, partial [Brucella]	Brucella
group_2638	FALSE	FALSE	TRUE	FALSE	FALSE	WP_017403607	4-hydroxythreonine-4-phosphate dehydrogenase PdxA, partial [Brucella melitensis]	Brucella melitensis
group_3344	FALSE	FALSE	TRUE	FALSE	FALSE	WP_002969568	MULTISPECIES: pyridoxamine 5'-phosphate oxidase family protein [Brucella]	Brucella
group_2632	FALSE	FALSE	TRUE	FALSE	FALSE	WP_017403577	MOSC domain-containing protein, partial [Brucella melitensis]	Brucella melitensis
group_2634	FALSE	FALSE	TRUE	FALSE	FALSE	WP_019444444	phosphoglycerate kinase, partial [Brucella melitensis]	Brucella melitensis
group_2634	FALSE	FALSE	TRUE	FALSE	FALSE	WP_017403602	phosphoglycerate kinase, partial [Brucella melitensis]	Brucella melitensis
group_2635	FALSE	FALSE	TRUE	FALSE	FALSE	WP_017403604	transketolase, partial [Brucella melitensis]	Brucella melitensis
group_2636	FALSE	FALSE	TRUE	FALSE	FALSE	WP_017403604	transketolase, partial [Brucella melitensis]	Brucella melitensis
group_2637	FALSE	FALSE	TRUE	FALSE	FALSE	WP_017403607	4-hydroxythreonine-4-phosphate dehydrogenase PdxA, partial [Brucella melitensis]	Brucella melitensis
group_2639	FALSE	FALSE	TRUE	FALSE	FALSE	WP_017403609	peptidylprolyl isomerase, partial [Brucella melitensis]	Brucella melitensis
group_2640	FALSE	FALSE	TRUE	FALSE	FALSE	WP_029689694	ATP-binding cassette domain-containing protein, partial [Brucella melitensis]	Brucella melitensis
group_2642	FALSE	FALSE	TRUE	FALSE	FALSE	WP_017403627	ABC-F family ATP-binding cassette domain-containing protein, partial [Brucella melitensis]	Brucella melitensis
group_2643	FALSE	FALSE	TRUE	FALSE	FALSE	WP_080589759	ABC-F family ATP-binding cassette domain-containing protein, partial [Brucella melitensis]	Brucella melitensis
group_2644	FALSE	FALSE	TRUE	FALSE	FALSE	WP_076780798	MULTISPECIES: biotin transporter BioY [unclassified Brucella]	unclassified Brucella
group_2645	FALSE	FALSE	TRUE	FALSE	FALSE	WP_019444458	AMP-binding protein, partial [Brucella melitensis]	Brucella melitensis
group_2575	FALSE	FALSE	FALSE	TRUE	TRUE	WP_005977916	FABP family protein [Brucella ovis]	Brucella ovis
group_2319	FALSE	FALSE	FALSE	TRUE	TRUE	WP_019444465	LOG family protein, partial [Brucella melitensis]	Brucella melitensis
group_3006	FALSE	FALSE	FALSE	TRUE	FALSE	WP_208016355	DEAD/DEAH box helicase, partial [Brucella melitensis]	Brucella melitensis
group_3026	FALSE	FALSE	FALSE	TRUE	FALSE	NA	NA	NA
group_3149	FALSE	FALSE	FALSE	TRUE	FALSE	WP_004683905	MULTISPECIES: hypothetical protein [Brucella]	Brucella
group_2379	FALSE	FALSE	FALSE	TRUE	FALSE	WP_120119758	AAA family ATPase, partial [Pseudomonas syringae]	Pseudomonas syringae
group_2624	FALSE	FALSE	FALSE	TRUE	FALSE	WP_004688315	molybdopterin-guanine dinucleotide biosynthesis protein B [Brucella neotomae]	Brucella neotomae
group_3401	FALSE	FALSE	FALSE	TRUE	FALSE	WP_006012381	alpha/beta hydrolase [Brucella ovis]	Brucella ovis
group_3403	FALSE	FALSE	FALSE	TRUE	FALSE	WP_006135231	MULTISPECIES: IclR family transcriptional regulator [Brucella]	Brucella
group_2355	FALSE	FALSE	FALSE	TRUE	FALSE	WP_065870129	30S ribosomal protein S1 [Brucella melitensis]	Brucella melitensis
group_2355	FALSE	FALSE	FALSE	TRUE	FALSE	WP_006107517	30S ribosomal protein S1 [Brucella abortus]	Brucella abortus
group_2355	FALSE	FALSE	FALSE	TRUE	FALSE	WP_002967062	MULTISPECIES: 30S ribosomal protein S1 [Brucella]	Brucella
group_2355	FALSE	FALSE	FALSE	TRUE	FALSE	WP_006086681	MULTISPECIES: 30S ribosomal protein S1 [Brucella]	Brucella
group_2355	FALSE	FALSE	FALSE	TRUE	FALSE	WP_006146582	30S ribosomal protein S1 [Brucella melitensis]	Brucella melitensis
group_2355	FALSE	FALSE	FALSE	TRUE	FALSE	WP_065879781	MULTISPECIES: 30S ribosomal protein S1 [Brucella]	Brucella
group_2355	FALSE	FALSE	FALSE	TRUE	FALSE	WP_002965274	MULTISPECIES: 30S ribosomal protein S1 [Brucella]	Brucella
group_2355	FALSE	FALSE	FALSE	TRUE	FALSE	WP_141056828	30S ribosomal protein S1 [Brucella melitensis]	Brucella melitensis
group_2381	FALSE	FALSE	FALSE	TRUE	FALSE	WP_219624989	site-specific integrase, partial [Vibrio parahaemolyticus]	Vibrio parahaemolyticus
group_2780	FALSE	FALSE	FALSE	TRUE	TRUE	WP_019443782	VOC family protein, partial [Brucella abortus]	Brucella abortus
group_1766	FALSE	FALSE	FALSE	TRUE	FALSE	WP_004691825	DEAD/DEAH box helicase, partial [Brucella suis]	Brucella suis
bla	FALSE	FALSE	FALSE	TRUE	FALSE	WP_015058867	MULTISPECIES: class A beta-lactamase TEM-171 [Bacteria]	eubacteria
group_2306	FALSE	FALSE	FALSE	TRUE	FALSE	WP_154142177	MULTISPECIES: hypothetical protein [unclassified Brucella]	unclassified Brucella
group_2317	FALSE	FALSE	FALSE	TRUE	TRUE	WP_016769613	porin, partial [Brucella melitensis]	Brucella melitensis
group_2323	FALSE	FALSE	FALSE	TRUE	TRUE	WP_032452322	malate synthase G, partial [Brucella melitensis]	Brucella melitensis
group_2658	FALSE	FALSE	FALSE	TRUE	FALSE	WP_008934063	DEAD/DEAH box helicase, partial [Brucella sp. NVSL 07-0026]	Brucella sp. NVSL 07-0026
group_2990	FALSE	FALSE	FALSE	TRUE	FALSE	WP_023035621	sugar ABC transporter substrate-binding protein [Brucella abortus]	Brucella abortus
group_3295	FALSE	FALSE	FALSE	TRUE	FALSE	WP_016650695	anthranilate synthase component I [Brucella abortus]	Brucella abortus
group_3368	FALSE	FALSE	FALSE	TRUE	FALSE	WP_004685481	threonine synthase [Brucella melitensis]	Brucella melitensis
group_3395	FALSE	FALSE	FALSE	TRUE	FALSE	WP_002964426	MULTISPECIES: bifunctional adenosylcobinamide kinase/adenosylcobinamide-phosphate guanylyltransferase [Brucella]	Brucella
group_914	FALSE	FALSE	FALSE	TRUE	FALSE	WP_042110189	DNA-binding transcriptional repressor LacI, partial [Escherichia coli]	Escherichia coli
group_1774	FALSE	FALSE	FALSE	TRUE	FALSE	WP_180549110	DNA primase, partial [Brucella abortus]	Brucella abortus
group_2295	FALSE	FALSE	FALSE	TRUE	FALSE	NA	NA	NA
group_2328	FALSE	FALSE	FALSE	TRUE	TRUE	WP_006161807	MULTISPECIES: imidazolonepropionase [Brucella]	Brucella
group_2349	FALSE	FALSE	FALSE	TRUE	FALSE	WP_076770966	MULTISPECIES: argininosuccinate synthase [unclassified Brucella]	unclassified Brucella
tetA	FALSE	FALSE	FALSE	TRUE	FALSE	XP_037877428	tetracycline resistance protein, class C-like, partial [Bombyx mori]	domestic silkworm
group_2838	FALSE	FALSE	FALSE	TRUE	TRUE	WP_006268197	hypothetical protein [Brucella melitensis]	Brucella melitensis
group_3406	FALSE	FALSE	FALSE	TRUE	FALSE	WP_156101631	MULTISPECIES: sulfate adenylyltransferase subunit CysD [Brucella]	Brucella
group_2315	FALSE	FALSE	FALSE	TRUE	FALSE	WP_004685796	DUF4159 domain-containing protein [Brucella melitensis]	Brucella melitensis
group_2316	FALSE	FALSE	FALSE	TRUE	FALSE	WP_008933875	glycoside hydrolase TIM-barrel-like domain-containing protein [Brucella sp. NVSL 07-0026]	Brucella sp. NVSL 07-0026
group_2350	FALSE	FALSE	FALSE	TRUE	FALSE	WP_004682503	MULTISPECIES: hypothetical protein [Brucella]	Brucella
group_2378	FALSE	FALSE	FALSE	TRUE	FALSE	WP_004685291	YdcF family protein [Brucella melitensis]	Brucella melitensis
group_2378	FALSE	FALSE	FALSE	TRUE	FALSE	WP_004684555	MULTISPECIES: YdcF family protein [Brucella]	Brucella
group_2753	FALSE	FALSE	FALSE	TRUE	FALSE	WP_087930919	1-(5-phosphoribosyl)-5-[(5-phosphoribosylamino)methylideneamino]imidazole-4-carboxamide isomerase [Brucella melitensis]	Brucella melitensis
group_2774	FALSE	FALSE	FALSE	TRUE	TRUE	WP_004684724	MULTISPECIES: hypothetical protein [Brucella]	Brucella
group_2834	FALSE	FALSE	FALSE	TRUE	FALSE	WP_141060526	branched-chain amino acid ABC transporter permease, partial [Brucella melitensis]	Brucella melitensis
group_3020	FALSE	FALSE	FALSE	TRUE	FALSE	NA	NA	NA
group_3286	FALSE	FALSE	FALSE	TRUE	FALSE	WP_008936930	MULTISPECIES: Gfo/Idh/MocA family oxidoreductase [unclassified Brucella]	unclassified Brucella
group_3297	FALSE	FALSE	FALSE	TRUE	FALSE	WP_006119916	phosphate acyltransferase PlsX [Brucella abortus]	Brucella abortus
group_3325	FALSE	FALSE	FALSE	TRUE	FALSE	WP_005978168	response regulator transcription factor [Brucella ovis]	Brucella ovis
group_3404	FALSE	FALSE	FALSE	TRUE	FALSE	WP_243463607	2'-deoxycytidine 5'-triphosphate deaminase, partial [Brucella suis]	Brucella suis
group_3424	FALSE	FALSE	FALSE	TRUE	FALSE	NA	NA	NA
group_3430	FALSE	FALSE	FALSE	TRUE	FALSE	WP_004686344	MULTISPECIES: BA14K family protein [Brucella]	Brucella
group_1790	FALSE	FALSE	FALSE	TRUE	FALSE	WP_234430412	cobaltochelatase subunit CobN, partial [Brucella melitensis]	Brucella melitensis
group_2321	FALSE	FALSE	FALSE	TRUE	FALSE	WP_004685880	thiamine pyrophosphate-dependent dehydrogenase E1 component subunit alpha [Brucella melitensis]	Brucella melitensis
group_2331	FALSE	FALSE	FALSE	TRUE	TRUE	WP_206736409	cbb3-type cytochrome c oxidase subunit I, partial [Brucella canis]	Brucella canis
group_2365	FALSE	FALSE	FALSE	TRUE	FALSE	WP_206515326	hypothetical protein [Brucella melitensis]	Brucella melitensis
group_2370	FALSE	FALSE	FALSE	TRUE	FALSE	WP_002968225	MgtC/SapB family protein [Brucella abortus]	Brucella abortus
group_3282	FALSE	FALSE	FALSE	TRUE	FALSE	WP_032450842	Nramp family divalent metal transporter [Brucella ovis]	Brucella ovis
group_3287	FALSE	FALSE	FALSE	TRUE	FALSE	NA	NA	NA
group_3288	FALSE	FALSE	FALSE	TRUE	FALSE	WP_006234428	coniferyl aldehyde dehydrogenase [Brucella abortus]	Brucella abortus
group_3289	FALSE	FALSE	FALSE	TRUE	FALSE	WP_006277733	coniferyl aldehyde dehydrogenase [Brucella suis]	Brucella suis
group_3298	FALSE	FALSE	FALSE	TRUE	FALSE	WP_076781509	MULTISPECIES: hypothetical protein [Brucella]	Brucella
group_3298	FALSE	FALSE	FALSE	TRUE	FALSE	WP_006012125	hypothetical protein [Brucella ovis]	Brucella ovis
group_3299	FALSE	FALSE	FALSE	TRUE	FALSE	WP_032450095	methionine--tRNA ligase [Brucella sp. NVSL 07-0026]	Brucella sp. NVSL 07-0026
group_3305	FALSE	FALSE	FALSE	TRUE	FALSE	WP_006239592	DUF2157 domain-containing protein [Brucella abortus]	Brucella abortus
group_3306	FALSE	FALSE	FALSE	TRUE	FALSE	WP_025200877	magnesium transporter CorA family protein [Brucella ovis]	Brucella ovis
group_3306	FALSE	FALSE	FALSE	TRUE	FALSE	WP_004689537	magnesium transporter CorA family protein [Brucella suis]	Brucella suis
group_3307	FALSE	FALSE	FALSE	TRUE	FALSE	NA	NA	NA
group_3372	FALSE	FALSE	FALSE	TRUE	FALSE	WP_008936316	MULTISPECIES: lytic murein transglycosylase [unclassified Brucella]	unclassified Brucella
group_3405	FALSE	FALSE	FALSE	TRUE	FALSE	WP_004684690	MULTISPECIES: phosphoadenylyl-sulfate reductase [Brucella]	Brucella
group_3412	FALSE	FALSE	FALSE	TRUE	FALSE	WP_140075524	MFS transporter, partial [Vibrio parahaemolyticus]	Vibrio parahaemolyticus
group_3413	FALSE	FALSE	FALSE	TRUE	FALSE	WP_200896822	Rop family plasmid primer RNA-binding protein, partial [Methanosarcina mazei]	Methanosarcina mazei
group_3415	FALSE	FALSE	FALSE	TRUE	FALSE	WP_007811919	L-serine ammonia-lyase, iron-sulfur-dependent, subunit alpha, partial [Rhizobium sp. CF142]	Rhizobium sp. CF142
group_1771	FALSE	FALSE	FALSE	TRUE	FALSE	WP_154170392	MULTISPECIES: beta-ketoacyl-ACP synthase II [unclassified Brucella]	unclassified Brucella
group_2339	FALSE	FALSE	FALSE	TRUE	FALSE	WP_146209442	MFS transporter, partial [Brucella abortus]	Brucella abortus
group_2345	FALSE	FALSE	FALSE	TRUE	FALSE	WP_025200703	ATP-dependent helicase HrpB, partial [Brucella abortus]	Brucella abortus
group_2357	FALSE	FALSE	FALSE	TRUE	FALSE	WP_002964973	MULTISPECIES: GNAT family N-acetyltransferase [Brucella]	Brucella
group_2371	FALSE	FALSE	FALSE	TRUE	FALSE	WP_234430405	c-type cytochrome biogenesis protein CcmI, partial [Brucella melitensis]	Brucella melitensis
group_2373	FALSE	FALSE	FALSE	TRUE	FALSE	WP_154142862	class I SAM-dependent rRNA methyltransferase [Brucella sp. 10RB9210]	Brucella sp. 10RB9210
group_2375	FALSE	FALSE	FALSE	TRUE	FALSE	WP_075679008	SspB family protein, partial [Brucella abortus]	Brucella abortus
group_2382	FALSE	FALSE	FALSE	TRUE	FALSE	WP_113002097	citrate synthase, partial [Brucella melitensis]	Brucella melitensis
group_2985	FALSE	FALSE	FALSE	TRUE	FALSE	WP_164986662	ABC transporter permease, partial [Brucella canis]	Brucella canis
group_3012	FALSE	FALSE	FALSE	TRUE	FALSE	WP_002964254	MULTISPECIES: hypothetical protein [Brucella]	Brucella
group_3296	FALSE	FALSE	FALSE	TRUE	FALSE	NA	NA	NA
group_3308	FALSE	FALSE	FALSE	TRUE	FALSE	WP_002967908	MULTISPECIES: type B 50S ribosomal protein L36 [Brucellaceae]	Brucellaceae
group_3318	FALSE	FALSE	FALSE	TRUE	FALSE	WP_223596924	Gfo/Idh/MocA family oxidoreductase [Brucella suis]	Brucella suis
group_3326	FALSE	FALSE	FALSE	TRUE	FALSE	WP_243463617	glycerate kinase, partial [Brucella suis]	Brucella suis
group_3330	FALSE	FALSE	FALSE	TRUE	FALSE	WP_094285339	adenosylcobinamide-GDP ribazoletransferase [Brucella melitensis]	Brucella melitensis
group_3338	FALSE	FALSE	FALSE	TRUE	FALSE	WP_004687480	Ldh family oxidoreductase [Brucella neotomae]	Brucella neotomae
group_3411	FALSE	FALSE	FALSE	TRUE	FALSE	WP_004683101	MULTISPECIES: 50S ribosomal protein L9 [Brucella]	Brucella
group_3414	FALSE	FALSE	FALSE	TRUE	FALSE	WP_025199584	endonuclease/exonuclease/phosphatase family protein, partial [Brucella sp. BO2]	Brucella sp. BO2
group_3428	FALSE	FALSE	FALSE	TRUE	FALSE	WP_005968453	hypothetical protein [Brucella melitensis]	Brucella melitensis
group_3434	FALSE	FALSE	FALSE	TRUE	FALSE	NA	NA	NA
group_3435	FALSE	FALSE	FALSE	TRUE	FALSE	WP_032450564	PAS sensor domain-containing protein, partial [Brucella pinnipedialis]	Brucella pinnipedialis
group_2337	FALSE	FALSE	FALSE	TRUE	FALSE	WP_029661256	sugar ABC transporter permease, partial [Brucella ceti]	Brucella ceti
group_2342	FALSE	FALSE	FALSE	TRUE	FALSE	WP_082247684	cell division protein FtsZ, partial [Brucella abortus]	Brucella abortus
group_2348	FALSE	FALSE	FALSE	TRUE	FALSE	WP_138143855	MULTISPECIES: DEAD/DEAH box helicase [unclassified Brucella]	unclassified Brucella
group_2374	FALSE	FALSE	FALSE	TRUE	FALSE	WP_032450884	DUF882 domain-containing protein, partial [Brucella ceti]	Brucella ceti
group_2962	FALSE	FALSE	FALSE	TRUE	FALSE	WP_006139878	urocanate hydratase [Brucella melitensis]	Brucella melitensis
group_3009	FALSE	FALSE	FALSE	TRUE	FALSE	WP_171379907	DNA topoisomerase IV subunit A [Brucella pseudogrignonensis]	Brucella pseudogrignonensis
group_3017	FALSE	FALSE	FALSE	TRUE	FALSE	WP_004685594	protein-L-isoaspartate(D-aspartate) O-methyltransferase [Brucella melitensis]	Brucella melitensis
pepN_1	FALSE	FALSE	FALSE	TRUE	FALSE	NA	NA	NA
group_3285	FALSE	FALSE	FALSE	TRUE	FALSE	WP_004682961	MULTISPECIES: LysR family transcriptional regulator [Brucella]	Brucella
group_3294	FALSE	FALSE	FALSE	TRUE	FALSE	WP_129171575	cobaltochelatase subunit CobT, partial [Brucella canis]	Brucella canis
group_3301	FALSE	FALSE	FALSE	TRUE	FALSE	NA	NA	NA
group_3302	FALSE	FALSE	FALSE	TRUE	FALSE	WP_138143930	molybdopterin-guanine dinucleotide biosynthesis protein B [Brucella sp. 10RB9215]	Brucella sp. 10RB9215
hemL	FALSE	FALSE	FALSE	TRUE	FALSE	NA	NA	NA
group_3309	FALSE	FALSE	FALSE	TRUE	FALSE	WP_180549121	flagellar biosynthetic protein FliO, partial [Brucella abortus]	Brucella abortus
group_3312	FALSE	FALSE	FALSE	TRUE	FALSE	WP_234430464	double-strand break repair protein AddB, partial [Brucella melitensis]	Brucella melitensis
group_3324	FALSE	FALSE	FALSE	TRUE	FALSE	WP_004683973	MULTISPECIES: TerC family protein [Brucella]	Brucella
group_3329	FALSE	FALSE	FALSE	TRUE	FALSE	NA	NA	NA
group_3332	FALSE	FALSE	FALSE	TRUE	FALSE	WP_024767913	Asp-tRNA(Asn)/Glu-tRNA(Gln) amidotransferase subunit GatA [Brucella melitensis]	Brucella melitensis
group_3342	FALSE	FALSE	FALSE	TRUE	FALSE	WP_087913330	molybdenum cofactor guanylyltransferase [Brucella melitensis]	Brucella melitensis
group_3343	FALSE	FALSE	FALSE	TRUE	FALSE	WP_014490093	MULTISPECIES: hypothetical protein [Brucella]	Brucella
group_3352	FALSE	FALSE	FALSE	TRUE	FALSE	NA	NA	NA
group_3364	FALSE	FALSE	FALSE	TRUE	FALSE	WP_004686125	MULTISPECIES: EAL domain-containing protein [Brucella]	Brucella
group_3396	FALSE	FALSE	FALSE	TRUE	FALSE	WP_234430358	MFS transporter, partial [Brucella melitensis]	Brucella melitensis
group_3398	FALSE	FALSE	FALSE	TRUE	FALSE	WP_006175123	MULTISPECIES: 5,6-dimethylbenzimidazole synthase [Brucella]	Brucella
group_3398	FALSE	FALSE	FALSE	TRUE	FALSE	WP_006097822	5,6-dimethylbenzimidazole synthase [Brucella abortus]	Brucella abortus
group_3402	FALSE	FALSE	FALSE	TRUE	FALSE	WP_225868622	TIGR02301 family protein [Brucella melitensis]	Brucella melitensis
fliE_1	FALSE	FALSE	FALSE	TRUE	FALSE	WP_002966429	MULTISPECIES: flagellar hook-basal body complex protein FliE [Brucella]	Brucella
group_3426	FALSE	FALSE	FALSE	TRUE	FALSE	WP_115636396	MULTISPECIES: helix-turn-helix transcriptional regulator [Brucella]	Brucella
group_3429	FALSE	FALSE	FALSE	TRUE	FALSE	WP_075589491	MULTISPECIES: FAD-dependent oxidoreductase [Brucella]	Brucella
group_3433	FALSE	FALSE	FALSE	TRUE	FALSE	WP_143254943	GntR family transcriptional regulator, partial [Brucella abortus]	Brucella abortus
group_3436	FALSE	FALSE	FALSE	TRUE	FALSE	WP_004685838	cell division protease CdlP [Brucella melitensis]	Brucella melitensis
group_3437	FALSE	FALSE	FALSE	TRUE	FALSE	WP_207148862	hypothetical protein, partial [Listeria monocytogenes]	Listeria monocytogenes
group_3440	FALSE	FALSE	FALSE	TRUE	FALSE	WP_004688547	DUF2461 domain-containing protein [Brucella neotomae]	Brucella neotomae
group_3448	FALSE	FALSE	FALSE	TRUE	FALSE	WP_004685096	bifunctional riboflavin kinase/FAD synthetase [Brucella melitensis]	Brucella melitensis
group_3454	FALSE	FALSE	FALSE	TRUE	FALSE	WP_032450816	biotin carboxylase N-terminal domain-containing protein, partial [Brucella ceti]	Brucella ceti
group_1821	FALSE	FALSE	FALSE	FALSE	TRUE	WP_023035629	choline dehydrogenase, partial [Brucella abortus]	Brucella abortus
group_2401	FALSE	FALSE	FALSE	FALSE	TRUE	NA	NA	NA
group_2406	FALSE	FALSE	FALSE	FALSE	TRUE	WP_023035629	choline dehydrogenase, partial [Brucella abortus]	Brucella abortus
group_2450	FALSE	FALSE	FALSE	FALSE	TRUE	WP_004686250	MULTISPECIES: GNAT family N-acetyltransferase [Brucella]	Brucella
group_2461	FALSE	FALSE	FALSE	FALSE	TRUE	WP_016650666	DUF992 domain-containing protein [Brucella abortus]	Brucella abortus
group_2461	FALSE	FALSE	FALSE	FALSE	TRUE	WP_006106488	DUF992 domain-containing protein [Brucella abortus]	Brucella abortus
group_2474	FALSE	FALSE	FALSE	FALSE	TRUE	WP_002966007	MULTISPECIES: ABC transporter substrate-binding protein [Brucella]	Brucella
group_2250	FALSE	FALSE	FALSE	FALSE	TRUE	WP_004682221	MULTISPECIES: UbiA family prenyltransferase [Brucella]	Brucella
group_2599	FALSE	FALSE	FALSE	FALSE	TRUE	WP_032451909	FHIPEP family type III secretion protein [Brucella melitensis]	Brucella melitensis
group_2678	FALSE	FALSE	FALSE	FALSE	TRUE	WP_006072672	hypothetical protein [Brucella suis]	Brucella suis
group_2309	FALSE	FALSE	FALSE	FALSE	TRUE	WP_038405272	acyl-CoA carboxylase subunit beta [Brucella suis]	Brucella suis
group_2679	FALSE	FALSE	FALSE	FALSE	TRUE	NA	NA	NA
group_2463	FALSE	FALSE	FALSE	FALSE	TRUE	WP_004683507	MULTISPECIES: ATP-binding protein [Brucella]	Brucella
group_2473	FALSE	FALSE	FALSE	FALSE	TRUE	WP_016149355	CoA transferase subunit B [Brucella abortus]	Brucella abortus
group_2673	FALSE	FALSE	FALSE	FALSE	TRUE	WP_019443943	thioredoxin domain-containing protein, partial [Brucella suis]	Brucella suis
group_2682	FALSE	FALSE	FALSE	FALSE	TRUE	WP_244391811	MULTISPECIES: BRO family protein [Brucella]	Brucella
group_2672	FALSE	FALSE	FALSE	FALSE	TRUE	WP_105984781	hypothetical protein, partial [Brucella sp. BCCN 84-3]	Brucella sp. BCCN 84-3
group_2310	FALSE	FALSE	FALSE	FALSE	TRUE	NA	NA	NA
group_2674	FALSE	FALSE	FALSE	FALSE	TRUE	WP_004685132	MULTISPECIES: aminotransferase class IV family protein [Brucella]	Brucella
group_2611	FALSE	FALSE	FALSE	FALSE	TRUE	WP_243463552	FAD/NAD(P)-binding oxidoreductase, partial [Brucella suis]	Brucella suis
group_2469	FALSE	FALSE	FALSE	FALSE	TRUE	WP_173679111	hypothetical protein [Brucella melitensis]	Brucella melitensis
group_2656	FALSE	FALSE	FALSE	FALSE	TRUE	NA	NA	NA
group_2694	FALSE	FALSE	FALSE	FALSE	TRUE	WP_004687345	HlyD family efflux transporter periplasmic adaptor subunit [Brucella neotomae]	Brucella neotomae
group_2694	FALSE	FALSE	FALSE	FALSE	TRUE	WP_008536572	MULTISPECIES: HlyD family efflux transporter periplasmic adaptor subunit [Brucella]	Brucella
group_2320	FALSE	FALSE	FALSE	FALSE	TRUE	WP_195891402	hypothetical protein, partial [Brucella suis]	Brucella suis
group_2693	FALSE	FALSE	FALSE	FALSE	TRUE	WP_003507130	MULTISPECIES: transposase [Hyphomicrobiales]	Hyphomicrobiales
group_2322	FALSE	FALSE	FALSE	FALSE	TRUE	WP_032452322	malate synthase G, partial [Brucella melitensis]	Brucella melitensis
group_2605	FALSE	FALSE	FALSE	FALSE	TRUE	WP_004687753	thioredoxin domain-containing protein [Brucella neotomae]	Brucella neotomae
group_2797	FALSE	FALSE	FALSE	FALSE	TRUE	WP_141068138	kinesin, partial [Brucella melitensis]	Brucella melitensis
group_2798	FALSE	FALSE	FALSE	FALSE	TRUE	WP_141068138	kinesin, partial [Brucella melitensis]	Brucella melitensis
group_2799	FALSE	FALSE	FALSE	FALSE	TRUE	WP_005973133	hypothetical protein [Brucella melitensis]	Brucella melitensis
group_2799	FALSE	FALSE	FALSE	FALSE	TRUE	WP_141056762	kinesin [Brucella melitensis]	Brucella melitensis
group_2816	FALSE	FALSE	FALSE	FALSE	TRUE	WP_006137827	heavy metal translocating P-type ATPase [Brucella melitensis]	Brucella melitensis
group_2816	FALSE	FALSE	FALSE	FALSE	TRUE	WP_006144702	heavy metal translocating P-type ATPase [Brucella melitensis]	Brucella melitensis
group_2816	FALSE	FALSE	FALSE	FALSE	TRUE	WP_004684705	MULTISPECIES: heavy metal translocating P-type ATPase [Brucella]	Brucella
group_2816	FALSE	FALSE	FALSE	FALSE	TRUE	WP_006146403	heavy metal translocating P-type ATPase [Brucella melitensis]	Brucella melitensis
group_2816	FALSE	FALSE	FALSE	FALSE	TRUE	WP_087907753	heavy metal translocating P-type ATPase [Brucella melitensis]	Brucella melitensis
group_2311	FALSE	FALSE	FALSE	FALSE	TRUE	WP_181406694	PhoH family protein, partial [Brucella melitensis]	Brucella melitensis
group_2318	FALSE	FALSE	FALSE	FALSE	TRUE	WP_032450920	siroheme synthase CysG [Brucella sp. 63/311]	Brucella sp. 63/311
group_2325	FALSE	FALSE	FALSE	FALSE	TRUE	WP_005978107	NAD(P)-dependent oxidoreductase [Brucella ovis]	Brucella ovis
group_2325	FALSE	FALSE	FALSE	FALSE	TRUE	WP_006111178	NAD(P)-dependent oxidoreductase [Brucella abortus]	Brucella abortus
group_2325	FALSE	FALSE	FALSE	FALSE	TRUE	WP_006257367	NAD(P)-dependent oxidoreductase [Brucella melitensis]	Brucella melitensis
group_2325	FALSE	FALSE	FALSE	FALSE	TRUE	WP_006205186	NAD(P)-dependent oxidoreductase [Brucella suis]	Brucella suis
group_2325	FALSE	FALSE	FALSE	FALSE	TRUE	WP_004685419	MULTISPECIES: NAD(P)-dependent oxidoreductase [Brucella]	Brucella
group_2325	FALSE	FALSE	FALSE	FALSE	TRUE	WP_004682835	MULTISPECIES: NAD(P)-dependent oxidoreductase [Brucella]	Brucella
group_2325	FALSE	FALSE	FALSE	FALSE	TRUE	WP_006093268	NAD(P)-dependent oxidoreductase [Brucella abortus]	Brucella abortus
group_2325	FALSE	FALSE	FALSE	FALSE	TRUE	WP_006194058	NAD(P)-dependent oxidoreductase [Brucella suis]	Brucella suis
group_2325	FALSE	FALSE	FALSE	FALSE	TRUE	WP_004691999	MULTISPECIES: NAD(P)-dependent oxidoreductase [Brucella]	Brucella
group_2325	FALSE	FALSE	FALSE	FALSE	TRUE	WP_002963447	MULTISPECIES: NAD(P)-dependent oxidoreductase [Brucella]	Brucella
group_2329	FALSE	FALSE	FALSE	FALSE	TRUE	WP_141059872	imidazolonepropionase, partial [Brucella melitensis]	Brucella melitensis
group_2332	FALSE	FALSE	FALSE	FALSE	TRUE	WP_210239702	hypothetical protein, partial [Brucella melitensis]	Brucella melitensis
group_2775	FALSE	FALSE	FALSE	FALSE	TRUE	WP_141059842	cobalt-precorrin-5B (C(1))-methyltransferase [Brucella melitensis]	Brucella melitensis
group_2777	FALSE	FALSE	FALSE	FALSE	TRUE	WP_143254961	bifunctional precorrin-2 dehydrogenase/sirohydrochlorin ferrochelatase, partial [Brucella abortus]	Brucella abortus
group_2783	FALSE	FALSE	FALSE	FALSE	TRUE	WP_141049083	carbamoyl phosphate synthase small subunit, partial [Brucella melitensis]	Brucella melitensis
group_2849	FALSE	FALSE	FALSE	FALSE	TRUE	WP_210243521	hypothetical protein, partial [Brucella melitensis]	Brucella melitensis
group_2852	FALSE	FALSE	FALSE	FALSE	TRUE	WP_210243535	hypothetical protein, partial [Brucella melitensis]	Brucella melitensis
group_2854	FALSE	FALSE	FALSE	FALSE	TRUE	WP_154143157	helix-turn-helix domain-containing protein, partial [Brucella sp. 10RB9210]	Brucella sp. 10RB9210
group_2874	FALSE	FALSE	FALSE	FALSE	TRUE	WP_210239700	hypothetical protein, partial [Brucella melitensis]	Brucella melitensis
group_2890	FALSE	FALSE	FALSE	FALSE	TRUE	NA	NA	NA
group_3373	FALSE	FALSE	FALSE	FALSE	TRUE	WP_002966536	MULTISPECIES: response regulator [Brucella/Ochrobactrum group]	Brucella/Ochrobactrum group

## Sheet: Brucella Metadata
Sample	Date	Date.Source	ST	Clusters (Accessory)	Country	Host	Manual Trimming
00-2529-3_2000	2000	Collection	NA	NA	NA	NA
00-2782_2000	2000	Collection	11	Western Mediterranean	France	Sheep
00-2956-4_2000	2000	Collection	11	Western Mediterranean	NA	NA
00-3099-5733_2000	2000	Collection	11	Western Mediterranean	France	Sheep
00-3099-5734_2000	2000	Collection	11	Western Mediterranean	France	Goat
00-4216_2000	2000	Collection	11	Western Mediterranean	France	Human
01-3016-5171_2001	2001	Collection	11	Western Mediterranean	France	Cattle
02-5863-1_Unknown	2013-08-26	Submission	8	Fertile Crescent	NA	NA
02-7258_Unknown	2013-08-26	Submission	8	Fertile Crescent	NA	NA
1-VerB_2013	2013	Collection	8	Africa/America	NA	NA
11-1823-3434_Unknown	2013-08-26	Submission	8	Fertile Crescent	NA	NA
128_1986	1986-04	Collection	8	Indo-Pacific	China	Human	Genome was fragmented compared to rest of modern genomes (> 100 contigs)
133_1998	1998-03	Collection	8	Indo-Pacific	China	Human	Genome was fragmented compared to rest of modern genomes (> 100 contigs)
16M-VerB_Unknown	NODATE	NODATE	7	Africa/America	NA	NA
16M-VerC_Unknown	NODATE	NODATE	7	Africa/America	NA	NA
1_2011	2011	Collection	8	Africa/America	Norway	Human
2007BM-1_2007	2007-11-11	Collection	8	Indo-Pacific	India	Human
2008724259_2007	2007-08	Collection	11	Western Mediterranean	United States	Human
2010724553_2010	2010-11	Collection	8	Fertile Crescent	Canada	Human
2011TE116411_2011	2011	Collection	43	Western Mediterranean	Italy	Sheep
2011TE116911_2011	2011	Collection	43	Western Mediterranean	Italy	Goat
2011TE117111_2011	2011	Collection	43	Western Mediterranean	Italy	Sheep
2011TE1178211_2011	2011	Collection	11	Western Mediterranean	Italy	Goat
2011TE1178911_2011	2011	Collection	11	Western Mediterranean	Italy	Sheep
2011TE1179111_2011	2011	Collection	11	Western Mediterranean	Italy	Sheep
2011TE1179311_2011	2011	Collection	11	Western Mediterranean	Italy	Goat
2011TE1179811_2011	2011	Collection	11	Western Mediterranean	Italy	Sheep
2011TE1180211_2011	2011	Collection	11	Western Mediterranean	Italy	Goat
2011TE1180311_2011	2011	Collection	11	Western Mediterranean	Italy	Goat
2011TE1180511_2011	2011	Collection	11	Western Mediterranean	Italy	Cattle
2011TE1181011_2011	2011	Collection	11	Western Mediterranean	Italy	Goat
2011TE1181411_2011	2011	Collection	11	Western Mediterranean	Italy	Sheep
2011TE1181511_2011	2011	Collection	11	Western Mediterranean	Italy	Sheep
2011TE1182111_2011	2011	Collection	11	Western Mediterranean	Italy	Sheep
2011TE1182611_2011	2011	Collection	11	Western Mediterranean	Italy	Sheep
2011TE1182811_2011	2011	Collection	11	Western Mediterranean	Italy	Sheep
2011TE1184211_2011	2011	Collection	11	Western Mediterranean	Italy	Sheep
2011TE1184411_2011	2011	Collection	11	Western Mediterranean	Italy	Sheep
2011TE1237211_2011	2011	Collection	11	Western Mediterranean	Italy	Sheep
2011TE1237311_2011	2011	Collection	11	Western Mediterranean	Italy	Sheep
2011TE1284111_2011	2011	Collection	11	Western Mediterranean	Italy	Sheep
2011TE1284911_2011	2011	Collection	11	Western Mediterranean	Italy	Sheep
2011TE1354111_2011	2011	Collection	11	Western Mediterranean	Italy	Goat
2011TE1951311_2011	2011	Collection	8	Indo-Pacific	Italy	Human
2011TE199411_2011	2011	Collection	11	Western Mediterranean	Italy	Sheep
2011TE199511_2011	2011	Collection	11	Western Mediterranean	Italy	Goat
2011TE2103111_2011	2011	Collection	7	Africa/America	Italy	Goat
2011TE2168711_2011	2011	Collection	43	Western Mediterranean	Italy	Sheep
2011TE229911_2011	2011	Collection	43	Western Mediterranean	Italy	Sheep
2011TE246111_2011	2011	Collection	11	Western Mediterranean	Italy	Goat
2011TE392211_2011	2011	Collection	11	Western Mediterranean	Italy	Goat
2011TE446711_2011	2011	Collection	11	Western Mediterranean	Italy	Sheep
2011TE447111_2011	2011	Collection	11	Western Mediterranean	Italy	Sheep
2011TE447411_2011	2011	Collection	11	Western Mediterranean	Italy	Sheep
2011TE447811_2011	2011	Collection	11	Western Mediterranean	Italy	Sheep
2011TE447911_2011	2011	Collection	11	Western Mediterranean	Italy	Sheep
2011TE448011_2011	2011	Collection	11	Western Mediterranean	Italy	Sheep
2011TE448411_2011	2011	Collection	11	Western Mediterranean	Italy	Sheep
2011TE448611_2011	2011	Collection	11	Western Mediterranean	Italy	Sheep
2011TE448811_2011	2011	Collection	11	Western Mediterranean	Italy	Goat
2011TE449111_2011	2011	Collection	11	Western Mediterranean	Italy	Sheep
2011TE449611_2011	2011	Collection	11	Western Mediterranean	Italy	Sheep
2011TE450011_2011	2011	Collection	11	Western Mediterranean	Italy	Sheep
2011TE605711_2011	2011	Collection	11	Western Mediterranean	Italy	Sheep
2011TE607611_2011	2011	Collection	11	Western Mediterranean	Italy	Cattle
2011TE629911_2011	2011	Collection	11	Western Mediterranean	Italy	Human
2011TE629912_2011	2011	Collection	11	Western Mediterranean	Italy	Human
2011TE683711_2011	2011	Collection	88	Western Mediterranean	Italy	Sheep
2011TE683811_2011	2011	Collection	88	Western Mediterranean	Italy	Sheep
2011TE683911_2011	2011	Collection	88	Western Mediterranean	Italy	Sheep
2011TE684011_2011	2011	Collection	11	Western Mediterranean	Italy	Sheep
2011TE684411_2011	2011	Collection	88	Western Mediterranean	Italy	Sheep
2011TE74411_2011	2011	Collection	11	Western Mediterranean	Italy	Cattle
2011TE755611_2011	2011	Collection	43	Western Mediterranean	Italy	Sheep
2012TE1848511_2012	2012	Collection	11	Western Mediterranean	Italy	Sheep
2012TE2422611_2012	2012	Collection	11	Western Mediterranean	Italy	Sheep
2012TE2424011_2012	2012	Collection	11	Western Mediterranean	Italy	Sheep
2013TE1352811_2013	2013	Collection	11	Western Mediterranean	Italy	Sheep
2013TE1500311_2013	2013	Collection	11	Western Mediterranean	Italy	Sheep	Genome was fragmented compared to rest of modern genomes (> 100 contigs)
2013TE1500511_2013	2013	Collection	11	Western Mediterranean	Italy	Sheep	Genome was fragmented compared to rest of modern genomes (> 100 contigs)
2013TE1501611_2013	2013	Collection	43	Western Mediterranean	Italy	Sheep
2013TE1501911_2013	2013	Collection	11	Western Mediterranean	Italy	Sheep
2013TE1502111_2013	2013	Collection	11	Western Mediterranean	Italy	Sheep
2013TE1502811_2013	2013	Collection	11	Western Mediterranean	Italy	Sheep
2013TE1502911_2013	2013	Collection	11	Western Mediterranean	Italy	Cattle
2013TE254711_2013	2013	Collection	11	Western Mediterranean	Italy	Human
2014TE1651012_2014	2014-07-09	Collection	11	Western Mediterranean	Italy	Goat
2014TE1651017_2014	2014-07-09	Collection	11	Western Mediterranean	Italy	Goat
2015CB2220119_2015	2015-03-22	Collection	11	Western Mediterranean	Italy	Sheep
2015CB3742120_2015	2015-05-21	Collection	11	Western Mediterranean	Italy	Sheep
2015CB3742127_2015	2015-05-21	Collection	11	Western Mediterranean	Italy	Sheep
2015IS2529114_2015	2015-04-14	Collection	11	Western Mediterranean	Italy	Goat
2015IS2533111_2015	2015-04-14	Collection	11	Western Mediterranean	Italy	Sheep
2015IS2547111_2015	2015-04-14	Collection	11	Western Mediterranean	Italy	Sheep
2015IS256619_2015	2015-04-14	Collection	11	Western Mediterranean	Italy	Sheep
2015IS3088130_2015	2015-04-29	Collection	11	Western Mediterranean	Italy	Sheep	Genome was fragmented compared to rest of modern genomes (> 100 contigs)
2015IS3088136_2015	2015-04-29	Collection	11	Western Mediterranean	Italy	Sheep	Genome was fragmented compared to rest of modern genomes (> 100 contigs)
2015IS3088142_2015	2015-04-29	Collection	11	Western Mediterranean	Italy	Sheep	Genome was fragmented compared to rest of modern genomes (> 100 contigs)
2015IS341317_2015	2015-04-30	Collection	11	Western Mediterranean	Italy	Human
2015IS368118_2015	2015-04-30	Collection	11	Western Mediterranean	Italy	Sheep
2015IS508818_2015	2015-05-06	Collection	11	Western Mediterranean	Italy	Sheep
2015IS594717_2015	2015-07-22	Collection	11	Western Mediterranean	Italy	Cattle
2015IS604318_2015	2015-07-24	Collection	11	Western Mediterranean	Italy	Cattle
2015TE1184311_2015	2015-04-28	Collection	43	Western Mediterranean	Italy	NA
2015TE1184511_2015	2015-04-28	Collection	43	Western Mediterranean	Italy	NA
2015TE1184711_2015	2015-04-28	Collection	43	Western Mediterranean	Italy	NA
2015TE1184712_2015	2015-04-28	Collection	43	Western Mediterranean	Italy	NA
2015TE1184913_2015	2015-04-28	Collection	11	Western Mediterranean	Italy	Sheep
2015TE1614211_2015	2015-05-24	Collection	11	Western Mediterranean	Italy	Sheep
2015TE1614212_2015	2015-05-24	Collection	11	Western Mediterranean	Italy	Sheep
2015TE1616512_2015	2015-04-24	Collection	11	Western Mediterranean	Italy	Sheep
2015TE1617311_2015	2015-04-24	Collection	11	Western Mediterranean	Italy	Goat
2015TE1618111_2015	2015-04-24	Collection	11	Western Mediterranean	Italy	Goat
2015TE1618911_2015	2015-05-05	Collection	11	Western Mediterranean	Italy	Sheep
2015TE1619411_2015	2015-05-05	Collection	11	Western Mediterranean	Italy	Sheep
2015TE1620011_2015	2015-06-01	Collection	11	Western Mediterranean	Italy	Sheep
2015TE2182411_2015	2015-06-16	Collection	11	Western Mediterranean	Italy	Sheep
2015TE2182511_2015	2015-07-17	Collection	11	Western Mediterranean	Italy	Sheep
2015TE2627011_2015	2015	Collection	11	Western Mediterranean	Italy	Human
2016CB126517_2016	2016-02-23	Collection	11	Western Mediterranean	Italy	Cattle
2016TE1727011_2016	2016-06-16	Collection	11	Western Mediterranean	Italy	Sheep
2016TE1727111_2016	2016-07-06	Collection	11	Western Mediterranean	Italy	Cattle
2016TE600811_2016	2016	Collection	11	Western Mediterranean	Italy	Ibex
2016TE634411_2016	2016	Collection	11	Western Mediterranean	Italy	Human
2016TE70312_2015	2015-12-22	Collection	11	Western Mediterranean	Italy	Sheep
2016TE70511_2015	2015-12-22	Collection	11	Western Mediterranean	Italy	Sheep
2017TE307211_2017	2017	Collection	11	Western Mediterranean	Italy	Human
20236_2012	2012-06-01	Collection	8	Fertile Crescent	China	Human
43_Unknown	2013-01-09	BioProject Registration	8	Russia	China	Sheep	Originally cut as date was not found…
548_1948	1948-09-04	Collection	8	Russia	Russia	Sheep	Genome was fragmented compared to rest of modern genomes (> 100 contigs)
64-150_1964	1964	Collection	41	Fertile Crescent	NA	NA
66-59_1966	1966	Collection	8	Fertile Crescent	India	Sheep
ADMAS-G1_2013	NA	NA	7	Africa/America	India	Goat	Genome removed due to negative branch length
ATCC23457_Unknown	NODATE	NODATE	8	Fertile Crescent	NA	NA
B115_1962	1962	Collection	7	Africa/America	Malta	Goat
B115_Unknown	1962	Collection	7	Africa/America	NA	NA
B15_2018	2018-05	Collection	8	Fertile Crescent	China	Human
B29_2018	2018-06	Collection	8	Fertile Crescent	China	Human
B7_2016	2016-10	Collection	8	Fertile Crescent	China	Human
B9_2018	2018-02	Collection	8	Fertile Crescent	China	Human
BB10_2012	2012	Collection	8	Indo-Pacific	China	Human
BB15_2010	2010	Collection	8	Indo-Pacific	China	Sheep
BB17_2010	2010	Collection	8	Indo-Pacific	China	Goat
BB18_2013	2013	Collection	8	Indo-Pacific	China	Sheep
BB19_2011	2011	Collection	8	Indo-Pacific	China	Human
BB1_1973	1973	Collection	8	Indo-Pacific	China	Human
BB20_2011	2011	Collection	8	Indo-Pacific	China	Human
BB2_1957	1957	Collection	8	Indo-Pacific	China	Goat
BB3_1980	1980	Collection	8	Indo-Pacific	China	Goat
BB4_1957	1957	Collection	8	Indo-Pacific	China	Human
BB5_2012	2012	Collection	8	Indo-Pacific	China	Human
BB6_1963	1963	Collection	8	Indo-Pacific	China	Goat
BB7_1980	1980	Collection	8	Indo-Pacific	China	Goat
BB8_1991	1991	Collection	8	Indo-Pacific	China	Goat
BB9_1990	1990	Collection	8	Indo-Pacific	China	Goat
BCB028_1956	1956-02	Collection	8	Indo-Pacific	China	Sheep	Genome was fragmented compared to rest of modern genomes (> 100 contigs)
BCB033_2006	2006-11	Collection	8	Indo-Pacific	China	Human	Genome was fragmented compared to rest of modern genomes (> 100 contigs)
BG2-S27_2008	2008	Collection	8	Fertile Crescent	Pakistan	Goat
BL_2012	2012	Collection	8	Fertile Crescent	China	Cattle
BMM-13-15_2015	2015-05-26	Collection	39	Indo-Pacific	Malaysia	Human
BMM-19-15_2015	2015-08-03	Collection	39	Indo-Pacific	Malaysia	Human
BMM15-15_2015	2015-06-11	Collection	39	Indo-Pacific	Malaysia	Human
BMM26-15_2015	2015-10-23	Collection	39	Indo-Pacific	Malaysia	Human
BRUC048_Unknown	2015-11-11	Submission	11	Western Mediterranean	Egypt	NA
BRUC101_Unknown	2015-11-11	Submission	11	Western Mediterranean	Egypt	NA
BY38_2013	2013	Collection	8	Fertile Crescent	China	Sheep
Babortus-2308_1940	2007-11-27	JGI GOLD	NA	NA	NA	NA
BmIND1_2007	2007-08-01	Collection	8	Indo-Pacific	India	Goat	Genome was fragmented compared to rest of modern genomes (> 100 contigs)
BmWS93_2015	2015-08-11	Collection	8	Fertile Crescent	China	Human
Brancorsini	1394-08-22	Collection	Ancient	Western Mediterranean	NA	NA
Brm-1252-10-Geo_2010	2010	Collection	8	Indo-Pacific	Georgia	Cattle
Brm-1268-11-Geo_2011	2011	Collection	8	Indo-Pacific	Georgia	Cattle
Brm-1771-12-Geo_2012	2012	Collection	8	Indo-Pacific	Georgia	Human
Brucellamelitensis-043_Unknown	2013-01-09 BioProject Registration		NA	NA	NA	NA
BwIM-AFG-63_2016	2016	Collection	8	Fertile Crescent	Afghanistan	Human
BwIM-ALB-46_2015	2015	Collection	8	Fertile Crescent	Albania	Human
BwIM-BGR-21_2016	2016	Collection	8	Fertile Crescent	Bulgaria	Human
BwIM-IRN-28_2015	2015	Collection	NF	Fertile Crescent	Iran	Human
BwIM-IRN-37_2015	2015	Collection	8	Fertile Crescent	Iran	Human
BwIM-IRQ-11_2014	2014	Collection	8	Fertile Crescent	Iraq	Human
BwIM-IRQ-32_2014	2014	Collection	8	Fertile Crescent	Iraq	Human
BwIM-IRQ-43_2015	2015	Collection	8	Fertile Crescent	Iraq	Human
BwIM-ITA-55_2016	2016	Collection	11	Western Mediterranean	Italy	Human
BwIM-JOR-13_2015	2015	Collection	8	Fertile Crescent	Jordan	Human
BwIM-KWT-42_2016	2016	Collection	8	Fertile Crescent	Kuwait	Human
BwIM-MAR-25_2016	2016	Collection	11	Western Mediterranean	Morocco	Human
BwIM-SAU-09_2015	2015	Collection	8	Fertile Crescent	Saudi Arabia	Human
BwIM-SOM-36a_2014	2014	Collection	12	Africa/America	Somalia	Human
BwIM-SOM-36b_2014	2014	Collection	12	Africa/America	Somalia	Human
BwIM-SYR-01_2015	2015	Collection	8	Fertile Crescent	Syria	Human
BwIM-SYR-04_2015	2015	Collection	8	Fertile Crescent	Syria	Human
BwIM-SYR-05_2015	2015	Collection	8	Fertile Crescent	Syria	Human
BwIM-SYR-07_2015	2015	Collection	8	Fertile Crescent	Syria	Human
BwIM-SYR-08_2016	2016	Collection	8	Fertile Crescent	Syria	Human
BwIM-SYR-10_2016	2016	Collection	8	Fertile Crescent	Syria	Human
BwIM-SYR-14_2015	2015	Collection	8	Fertile Crescent	Syria	Human
BwIM-SYR-23_2016	2016	Collection	8	Fertile Crescent	Syria	Human
BwIM-SYR-26_2015	2015	Collection	8	Fertile Crescent	Syria	Human
BwIM-SYR-31_2015	2015	Collection	8	Fertile Crescent	Syria	Human
BwIM-SYR-34_2015	2015	Collection	8	Fertile Crescent	Syria	Human
BwIM-SYR-41_2016	2016	Collection	8	Fertile Crescent	Syria	Human
BwIM-SYR-53_2015	2015	Collection	8	Fertile Crescent	Syria	Human
BwIM-TKM-56_2015	2015	Collection	71	Fertile Crescent	Turkmenistan	Human
BwIM-TUR-02_2016	2016	Collection	8	Fertile Crescent	Turkey	Human
BwIM-TUR-03_2014	2014	Collection	8	Fertile Crescent	Turkey	Human
BwIM-TUR-17_2014	2014	Collection	8	Fertile Crescent	Turkey	Human
BwIM-TUR-19_2014	2014	Collection	8	Fertile Crescent	Turkey	Human
BwIM-TUR-24_2015	2015	Collection	8	Fertile Crescent	Turkey	Human
BwIM-TUR-27_2015	2015	Collection	8	Fertile Crescent	Turkey	Human
BwIM-TUR-30_2014	2014	Collection	8	Fertile Crescent	Turkey	Human
BwIM-TUR-38_2015	2015	Collection	8	Fertile Crescent	Turkey	Human
BwIM-TUR-39_2014	2014	Collection	8	Fertile Crescent	Turkey	Human
BwIM-TUR-40_2014	2014	Collection	8	Fertile Crescent	Turkey	Human
BwIM-TUR-51_2014	2014	Collection	8	Fertile Crescent	Turkey	Human
BwIM-TUR-59_2014	2014	Collection	8	Fertile Crescent	Turkey	Human
BwIM-TUR-5_2014	2014	Collection	8	Fertile Crescent	Turkey	Human
BwIM-TUR-60_2014	2014	Collection	8	Fertile Crescent	Turkey	Human
BwIM-XXX-12_2015	2015	Collection	8	Fertile Crescent	NA	Human
BwIM-XXX-22_2015	2015	Collection	8	Fertile Crescent	NA	Human
BwIM-XXX-54_2015	2015	Collection	102	Fertile Crescent	NA	Human
BwIMITA-45_2015	2015	Collection	43	Western Mediterranean	Italy	Human
C-554_2012	2012-07-16	Collection	8	Russia	Russia	Human
C-555_2012	2012-07-18	Collection	8	Russia	Russia	Human
C-558_2013	2013-03-18	Collection	8	Russia	Russia	Human
C-567_2014	2014	Collection	8	Russia	Russia	Human
C-568_2014	2014	Collection	8	Russia	Russia	Human
C-569_2014	2014	Collection	8	Indo-Pacific	Russia	Human
C-570_2014	2014	Collection	8	Russia	Russia	Human
C-571_2014	2014	Collection	8	Russia	Russia	Human
C-572_2014	2014	Collection	8	Indo-Pacific	Russia	Human
C-573_2014	2014	Collection	8	Fertile Crescent	Russia	Human
CIIMS-BH-2_2016	2016-02-24	Collection	8	Fertile Crescent	India	Human
CIIMS-NV-1_2016	2016-03-25	Collection	8	Fertile Crescent	India	animal
CIIMS-NV-5_2016	2016-03-31	Collection	8	Fertile Crescent	India	Goat
CIIMS-PH-3_2016	2016-02-28	Collection	8	Western Mediterranean	India	Human
CIT21_2015	2015-03-01	Collection	8	Fertile Crescent	China	Human
CIT31_2015	2015-03-01	Collection	8	Fertile Crescent	China	Human
CIT43_2015	2015-03-01	Collection	8	Fertile Crescent	China	Human
CNGB1076_2006	2006	Collection	7	Africa/America	Argentina	Human
CNGB1120_2006	2006	Collection	7	Africa/America	Argentina	Human
CNGB290_1996	1996	Collection	7	Africa/America	Argentina	Human
Ether-VerA_Unknown	1961	Collection of NCTC10509_1961 (NCTC 10509)	9	Western Mediterranean	NA	NA
Ether-VerB_Unknown	1961	Collection of NCTC10509_1961 (NCTC 10509)	9	Western Mediterranean	NA	NA
F1-06B10_2006	2006	Collection	12	Africa/America	Zimbabwe	Goat
F10-05-2_2005	2005	Collection	7	Africa/America	Portugal	NA
F10-06-16_2006	2006	Collection	39	Fertile Crescent	Thailand	Human
F15-06-7_2006	2006	Collection	11	Western Mediterranean	Italy	Human
F2-06-6_2006	2006	Collection	8	Fertile Crescent	Portugal	Sheep
F3-02_2002	2002	Collection	7	Africa/America	Norway	Human
F5-07-239A_2007	2007	Collection	11	Western Mediterranean	Italy	Caprinae
F6-05-6_2005	2005	Collection	8	Fertile Crescent	Sudan	Cow
F8-01-155_2001	2001	Collection	8	Fertile Crescent	Kosovo	Cattle
F9-05_2005	2005	Collection	8	Fertile Crescent	Turkey	NA
Human-CT-US-1995_1995	1995	Collection	11	Western Mediterranean	United States	Human
I-136_1959	1959	Collection	8	Russia	Russia	Human
I-160_1961	1961	Collection	8	Russia	Russia	Sheep
I-194_1965	1965	Collection	8	Russia	Russia	Human
I-216_1970	1970	Collection	8	Russia	Russia	Human
I-280_1983	1983	Collection	8	Russia	Russia	Human
I-308_1986	1986	Collection	71	Russia	Russia	Human
I-338_1993	1993	Collection	8	Russia	Russia	Human
I-340_1995	1995	Collection	8	Russia	Russia	Human
I-349_1999	1999	Collection	8	Russia	Russia	Human
I-370_2010	2010	Collection	8	Russia	Russia	Human
KIV-L_2014	2014	Collection	8	Russia	Russia	Human
KSA-BM-07_2017	2017-03	Collection	8	Fertile Crescent	Saudi Arabia	Sheep
KU-RCF-03_2014	NA	NA	12	Africa/America	Kuwait	Human	Long Branch Length
KU-RCF-31_2014	NA	NA	8	Indo-Pacific	Kuwait	Human	Long Branch Length
KU-RCF-64_2014	NA	NA	8	Indo-Pacific	Kuwait	Human	Long Branch Length
KU-RCF-84_2014	NA	NA	8	Indo-Pacific	Kuwait	Human	Long Branch Length
KU-RCF-96_2014	NA	NA	8	Indo-Pacific	Kuwait	Human	Long Branch Length
LMN17_2018	2018-02-02	Collection	8	Indo-Pacific	India	Goat
LMN18_2018	2018-02-02	Collection	8	Indo-Pacific	India	Goat
LMN19_2018	2018-02-02	Collection	8	Indo-Pacific	Italy	Sheep
LMN20_2018	2018-02-02	Collection	8	Indo-Pacific	India	Goat
M28-12_Unknown	2011-04-26	BioProject Registration	8	Indo-Pacific	NA	NA
M28_Unknown	2011-03-18	BioProject Registration (NOTE: metadata suggests isolation in the 1950s)	8	Fertile Crescent	NA	Sheep
MY1483-09_2009	2011	Collection	39	Indo-Pacific	Malaysia	Human
NCTC10508_1963	1963	Collection	8	Fertile Crescent	India	Human
NCTC10509_1961	1961	Collection	9	Western Mediterranean	Norway	Human
NCTC8223_1900or1951	NA	NA	12	Africa/America	NA	NA	Genome removed due to unknown isolation date.…
NCTC8334_1900or1951	NA	NA	39	Fertile Crescent	NA	Human	Genome removed due to unknown isolation date.…
NIPH-Bru11_2010	2010	Collection	12	Africa/America	Somalia	Human
NIPH-Bru13_2010	2010	Collection	NIPH	Africa/America	Iraq	Human
NIPH-Bru1_2005	2005	Collection	12	Africa/America	NA	Human
NIPH-Bru20_2011	2011	Collection	NA	NA	NA	NA
NIPH-Bru24_2012	2012	Collection	12	Africa/America	Ethiopia	Human
NIPH-Bru2_2006	2006	Collection	NIPH	Africa/America	Iraq	Human
NIPH-Bru37_2013	2013	Collection	NIPH	Africa/America	Norway	Human
NIPH-Bru40_2014	2014	Collection	NIPH	Africa/America	Israel	Human
NIPH-Bru41_2014	2014	Collection	NIPH	Africa/America	Norway	Human
NIPH-Bru43_2015	2015	Collection	NIPH	Africa/America	Afghanistan	Human
NIPH-Bru44_2015	2015	Collection	NIPH	Africa/America	Turkey	Human
NIPH-Bru45_2016	2016	Collection	NIPH	Africa/America	NA	Human
NIPH-Bru46_2016	2016	Collection	12	Africa/America	Somalia	Human
NIPH-Bru47_2016	2016	Collection	NIPH	Africa/America	Norway	Human	Long Branch Length
NIPH-Bru48_2016	2016	Collection	NIPH	Africa/America	Iraq	Human
NIPH-Bru4_2006	2006	Collection	12	Africa/America	Ethiopia	Human
NIPH-Bru5_1999	1999	Collection	NIPH	Africa/America	NA	Human
NIPH-Bru6_1999	1999	Collection	NIPH	Africa/America	Iraq	Human
NIPH-Bru7_2002	2002	Collection	NIPH	Africa/America	Georgia	Human
NIPH-Bru8_2003	2003	Collection	NIPH	Africa/America	Norway	Human
NIPH-Bru9_2003	2003	Collection	12	Africa/America	Somalia	Human
NI_2007	NA	NA	NIPH	Africa/America	China	Cattle	Long Branch Length
Phil1136-12_2012	2012	Collection	39	Indo-Pacific	Malaysia	Human
QH61_2015	2015-04-11	Collection	8	Fertile Crescent	China	Yak
QY1_2015	2015-04-29	Collection	8	Fertile Crescent	China	Sheep
R3-07-2_2007	2007	Collection	43	Western Mediterranean	NA	NA
SKN25_2015	2015-12-21	Collection	8	Russia	India	Sheep
Sep-63_Unknown	2009-02-18	Bioproject Accession	8	Indo-Pacific	NA	NA	Originally cut as date was not found…
UBA11147_Unknown	2006	Collection (Collection date for associated SRA run (SRX235403))	11	Western Mediterranean	Italy	Human	Originally cut as date was not found…
UBA11435_Unknown	1962	Collection (Collection date for associated SRA run (SRX221104))	7	Africa/America	NA	NA	Originally cut as date was not found…
UBA8483_Unknown	2006	Collection (Collection date for associated SRA run (SRX236119))	11	Western Mediterranean	Italy	Human
UBA8756_Unknown	1962	Collection (Collection date for associated SRA run (SRX235818))	7	Africa/America	NA	NA
UK14-06_2006	2006	Collection	12	Africa/America	Somalia	Human
UK19-04_2005	2005	Collection	12	Africa/America	Somalia	Human
UK22-04_2004	2004	Collection	10	Africa/America	United Kingdom	Human
UK22-06_2006	2006	Collection	42	Fertile Crescent	Somalia	Human
UK23-06_2006	2006	Collection	12	Africa/America	Somalia	Human
UK29-05_2005	2005	Collection	40	Fertile Crescent	United Kingdom	Human
UK3-06_2006	2006	Collection	8	Fertile Crescent	Cyprus	Human
UK31-99_1999	1999	Collection	11	Western Mediterranean	Egypt	Human
UK37-05_2005	2005	Collection	8	Fertile Crescent	United Kingdom	Human
Uk24-06_2006	2006	Collection	12	Africa/America	Nigeria	Human
VRI-6856-11_2011	2011-06-01	Collection	39	Indo-Pacific	Malaysia	Caprinae
VRI4799-15_2015	2015-05-12	Collection	39	Indo-Pacific	NA	NA
VRI6530-11_2011	2011-05-25	Collection	39	Indo-Pacific	NA	NA
